# Supplementary material for: Checklist of the Diptera (Insecta) of Finland: an introduction and a summary of results
Source: Zookeys. 2014 Sep 19;(441):1–20. doi: 10.3897/zookeys.441.7620 (PMC4200444; doi:10.3897/zookeys.441.7620)
Supplement: Supplementary material 1 — Electronic appendix 1: CVS taxon file [file zookeys-441-001-s001.csv]

taxonID	scientificName	identificationQualifier	identificationRemarks	taxonRank	higherClassification	order	family	genus	subgenus	specificEpithet	scientificNameAuthorship	bibliographicCitation	taxonConceptID
	Trichoceridae Rondani, 1841			family		Diptera	Trichoceridae				Rondani, 1841
urn:lsid:faunaeur.org:taxname:147527	Cladoneura Scudder, 1894			genus	Trichoceridae	Diptera	Trichoceridae	Cladoneura			Scudder, 1894
urn:lsid:faunaeur.org:taxname:147542	Cladoneura hirtipenne (Siebke, 1863)		doubtful occurence	species	Trichoceridae;Cladoneura	Diptera	Trichoceridae	Cladoneura		hirtipenne	(Siebke, 1863)
urn:lsid:faunaeur.org:taxname:147528	Trichocera Meigen, 1803			genus	Trichoceridae	Diptera	Trichoceridae	Trichocera			Meigen, 1803
urn:lsid:faunaeur.org:taxname:147538	Trichocera(Metatrichocera) Dahl, 1966			subgenus	Trichoceridae;Trichocera	Diptera	Trichoceridae	Trichocera	Trichocera(Metatrichocera)		Dahl, 1966
urn:lsid:faunaeur.org:taxname:147542	Trichocera gigantea (Dahl, 1967)			species	Trichoceridae;Trichocera;Trichocera(Metatrichocera)	Diptera	Trichoceridae	Trichocera	Trichocera(Metatrichocera)	gigantea	(Dahl, 1967)
urn:lsid:faunaeur.org:taxname:147544	Trichocera lutea Becher, 1886			species	Trichoceridae;Trichocera;Trichocera(Metatrichocera)	Diptera	Trichoceridae	Trichocera	Trichocera(Metatrichocera)	lutea	Becher, 1886
urn:lsid:faunaeur.org:taxname:147545	Trichocera mackenziei (Dahl, 1967)			species	Trichoceridae;Trichocera;Trichocera(Metatrichocera)	Diptera	Trichoceridae	Trichocera	Trichocera(Metatrichocera)	mackenziei	(Dahl, 1967)
urn:lsid:faunaeur.org:taxname:147547	Trichocera(Saltrichocera) Krzeminska, 2002			subgenus	Trichoceridae;Trichocera	Diptera	Trichoceridae	Trichocera	Trichocera(Saltrichocera)		Krzeminska, 2002
urn:lsid:faunaeur.org:taxname:147550	Trichocera annulata Meigen, 1818			species	Trichoceridae;Trichocera;Trichocera(Saltrichocera)	Diptera	Trichoceridae	Trichocera	Trichocera(Saltrichocera)	annulata	Meigen, 1818
urn:lsid:faunaeur.org:taxname:147589	Trichocera arctica Lundström, 1915		doubtful occurence	species	Trichoceridae;Trichocera;Trichocera(Saltrichocera)	Diptera	Trichoceridae	Trichocera	Trichocera(Saltrichocera)	arctica	Lundström, 1915
urn:lsid:faunaeur.org:taxname:147561	Trichocera implicata Dahl, 1976			species	Trichoceridae;Trichocera;Trichocera(Saltrichocera)	Diptera	Trichoceridae	Trichocera	Trichocera(Saltrichocera)	implicata	Dahl, 1976
urn:lsid:faunaeur.org:taxname:147563	Trichocera maculipennis Meigen, 1818			species	Trichoceridae;Trichocera;Trichocera(Saltrichocera)	Diptera	Trichoceridae	Trichocera	Trichocera(Saltrichocera)	maculipennis	Meigen, 1818
urn:lsid:faunaeur.org:taxname:147573	Trichocera parva Meigen, 1804			species	Trichoceridae;Trichocera;Trichocera(Saltrichocera)	Diptera	Trichoceridae	Trichocera	Trichocera(Saltrichocera)	parva	Meigen, 1804
urn:lsid:faunaeur.org:taxname:147576	Trichocera regelationis (Linnaeus, 1758)			species	Trichoceridae;Trichocera;Trichocera(Saltrichocera)	Diptera	Trichoceridae	Trichocera	Trichocera(Saltrichocera)	regelationis	(Linnaeus, 1758)
urn:lsid:faunaeur.org:taxname:147579	Trichocera rufescens Edwards, 1921			species	Trichoceridae;Trichocera;Trichocera(Saltrichocera)	Diptera	Trichoceridae	Trichocera	Trichocera(Saltrichocera)	rufescens	Edwards, 1921
urn:lsid:faunaeur.org:taxname:147581	Trichocera saltator (Harris, 1776)			species	Trichoceridae;Trichocera;Trichocera(Saltrichocera)	Diptera	Trichoceridae	Trichocera	Trichocera(Saltrichocera)	saltator	(Harris, 1776)
urn:lsid:faunaeur.org:taxname:147585	Trichocera sparsa Stary & Martinovsky, 1996			species	Trichoceridae;Trichocera;Trichocera(Saltrichocera)	Diptera	Trichoceridae	Trichocera	Trichocera(Saltrichocera)	sparsa	Stary & Martinovsky, 1996
urn:lsid:faunaeur.org:taxname:147587	Trichocera(Trichocera) Meigen, 1803			subgenus	Trichoceridae;Trichocera	Diptera	Trichoceridae	Trichocera	Trichocera(Trichocera)		Meigen, 1803
urn:lsid:faunaeur.org:taxname:147592	Trichocera hiemalis (De Geer, 1776)			species	Trichoceridae;Trichocera;Trichocera(Trichocera)	Diptera	Trichoceridae	Trichocera	Trichocera(Trichocera)	hiemalis	(De Geer, 1776)
urn:lsid:faunaeur.org:taxname:147593	Trichocera inexplorata (Dahl, 1967)			species	Trichoceridae;Trichocera;Trichocera(Trichocera)	Diptera	Trichoceridae	Trichocera	Trichocera(Trichocera)	inexplorata	(Dahl, 1967)
urn:lsid:faunaeur.org:taxname:147594	Trichocera major Edwards, 1921			species	Trichoceridae;Trichocera;Trichocera(Trichocera)	Diptera	Trichoceridae	Trichocera	Trichocera(Trichocera)	major	Edwards, 1921
urn:lsid:faunaeur.org:taxname:147598	Trichocera sibirica Edwards, 1920			species	Trichoceridae;Trichocera;Trichocera(Trichocera)	Diptera	Trichoceridae	Trichocera	Trichocera(Trichocera)	sibirica	Edwards, 1920
	Pediciidae Osten Sacken, 1860			family		Diptera	Pediciidae				Osten Sacken, 1860
	Pediciinae Osten Sacken, 1860			subfamily	Pediciidae	Diptera	Pediciidae				Osten Sacken, 1860
urn:lsid:faunaeur.org:taxname:146628	Dicranota Zetterstedt, 1838			genus	Pediciidae;Pediciinae	Diptera	Pediciidae	Dicranota			Zetterstedt, 1838
urn:lsid:faunaeur.org:taxname:146673	Dicranota(Dicranota) Zetterstedt, 1838			subgenus	Pediciidae;Pediciinae;Dicranota	Diptera	Pediciidae	Dicranota	Dicranota(Dicranota)		Zetterstedt, 1838
urn:lsid:faunaeur.org:taxname:146674	Dicranota bimaculata (Schummel, 1829)			species	Pediciidae;Pediciinae;Dicranota;Dicranota(Dicranota)	Diptera	Pediciidae	Dicranota	Dicranota(Dicranota)	bimaculata	(Schummel, 1829)
urn:lsid:faunaeur.org:taxname:146679	Dicranota crassicauda Tjeder, 1972			species	Pediciidae;Pediciinae;Dicranota;Dicranota(Dicranota)	Diptera	Pediciidae	Dicranota	Dicranota(Dicranota)	crassicauda	Tjeder, 1972
urn:lsid:faunaeur.org:taxname:146680	Dicranota guerini Zetterstedt, 1838			species	Pediciidae;Pediciinae;Dicranota;Dicranota(Dicranota)	Diptera	Pediciidae	Dicranota	Dicranota(Dicranota)	guerini	Zetterstedt, 1838
urn:lsid:faunaeur.org:taxname:146687	Dicranota(Paradicranota) Alexander, 1934			subgenus	Pediciidae;Pediciinae;Dicranota	Diptera	Pediciidae	Dicranota	Dicranota(Paradicranota)		Alexander, 1934
urn:lsid:faunaeur.org:taxname:146699	Dicranota gracilipes Wahlgren, 1905			species	Pediciidae;Pediciinae;Dicranota;Dicranota(Paradicranota)	Diptera	Pediciidae	Dicranota	Dicranota(Paradicranota)	gracilipes	Wahlgren, 1905
urn:lsid:faunaeur.org:taxname:146707	Dicranota pavida (Haliday, 1833)			species	Pediciidae;Pediciinae;Dicranota;Dicranota(Paradicranota)	Diptera	Pediciidae	Dicranota	Dicranota(Paradicranota)	pavida	(Haliday, 1833)
urn:lsid:faunaeur.org:taxname:146711	Dicranota robusta Lundström, 1912			species	Pediciidae;Pediciinae;Dicranota;Dicranota(Paradicranota)	Diptera	Pediciidae	Dicranota	Dicranota(Paradicranota)	robusta	Lundström, 1912
urn:lsid:faunaeur.org:taxname:146718	Dicranota subtilis Loew, 1871			species	Pediciidae;Pediciinae;Dicranota;Dicranota(Paradicranota)	Diptera	Pediciidae	Dicranota	Dicranota(Paradicranota)	subtilis	Loew, 1871
urn:lsid:faunaeur.org:taxname:146721	Dicranota(Rhaphidolabis) Osten Sacken, 1869			subgenus	Pediciidae;Pediciinae;Dicranota	Diptera	Pediciidae	Dicranota	Dicranota(Rhaphidolabis)		Osten Sacken, 1869
urn:lsid:faunaeur.org:taxname:146722	Dicranota exclusa (Walker, 1848)			species	Pediciidae;Pediciinae;Dicranota;Dicranota(Rhaphidolabis)	Diptera	Pediciidae	Dicranota	Dicranota(Rhaphidolabis)	exclusa	(Walker, 1848)
urn:lsid:faunaeur.org:taxname:146637	Pedicia Latreille, 1809			genus	Pediciidae;Pediciinae	Diptera	Pediciidae	Pedicia			Latreille, 1809
urn:lsid:faunaeur.org:taxname:146645	Pedicia(Crunobia) Kolenati, 1859			subgenus	Pediciidae;Pediciinae;Pedicia	Diptera	Pediciidae	Pedicia	Pedicia(Crunobia)		Kolenati, 1859
urn:lsid:faunaeur.org:taxname:146654	Pedicia straminea (Meigen, 1838)			species	Pediciidae;Pediciinae;Pedicia;Pedicia(Crunobia)	Diptera	Pediciidae	Pedicia	Pedicia(Crunobia)	straminea	(Meigen, 1838)
urn:lsid:faunaeur.org:taxname:146662	Pedicia(Pedicia) Latreille, 1809			subgenus	Pediciidae;Pediciinae;Pedicia	Diptera	Pediciidae	Pedicia	Pedicia(Pedicia)		Latreille, 1809
urn:lsid:faunaeur.org:taxname:146664	Pedicia rivosa (Linnaeus, 1758)			species	Pediciidae;Pediciinae;Pedicia;Pedicia(Pedicia)	Diptera	Pediciidae	Pedicia	Pedicia(Pedicia)	rivosa	(Linnaeus, 1758)
urn:lsid:faunaeur.org:taxname:146624	Tricyphona Zetterstedt, 1837			genus	Pediciidae;Pediciinae	Diptera	Pediciidae	Tricyphona			Zetterstedt, 1837
urn:lsid:faunaeur.org:taxname:146625	Tricyphona(Tricyphona) Zetterstedt, 1837			subgenus	Pediciidae;Pediciinae;Tricyphona	Diptera	Pediciidae	Tricyphona	Tricyphona(Tricyphona)		Zetterstedt, 1837
urn:lsid:faunaeur.org:taxname:146632	Tricyphona immaculata (Meigen, 1804)			species	Pediciidae;Pediciinae;Tricyphona;Tricyphona(Tricyphona)	Diptera	Pediciidae	Tricyphona	Tricyphona(Tricyphona)	immaculata	(Meigen, 1804)
urn:lsid:faunaeur.org:taxname:146633	Tricyphona livida Madarassy, 1881			species	Pediciidae;Pediciinae;Tricyphona;Tricyphona(Tricyphona)	Diptera	Pediciidae	Tricyphona	Tricyphona(Tricyphona)	livida	Madarassy, 1881
urn:lsid:faunaeur.org:taxname:146634	Tricyphona schummeli Edwards, 1921			species	Pediciidae;Pediciinae;Tricyphona;Tricyphona(Tricyphona)	Diptera	Pediciidae	Tricyphona	Tricyphona(Tricyphona)	schummeli	Edwards, 1921
urn:lsid:faunaeur.org:taxname:146635	Tricyphona unicolor (Schummel, 1829)			species	Pediciidae;Pediciinae;Tricyphona;Tricyphona(Tricyphona)	Diptera	Pediciidae	Tricyphona	Tricyphona(Tricyphona)	unicolor	(Schummel, 1829)
	Ulinae Alexander, 1920			subfamily	Pediciidae	Diptera	Pediciidae				Alexander, 1920
urn:lsid:faunaeur.org:taxname:146609	Ula Haliday, 1833			genus	Pediciidae;Ulinae	Diptera	Pediciidae	Ula			Haliday, 1833
urn:lsid:faunaeur.org:taxname:146610	Ula(Ula) Haliday, 1833			subgenus	Pediciidae;Ulinae;Ula	Diptera	Pediciidae	Ula	Ula(Ula)		Haliday, 1833
urn:lsid:faunaeur.org:taxname:146612	Ula bolitophila Loew, 1869			species	Pediciidae;Ulinae;Ula;Ula(Ula)	Diptera	Pediciidae	Ula	Ula(Ula)	bolitophila	Loew, 1869
	Ula kiushiuensis Loew, 1869			species	Pediciidae;Ulinae;Ula;Ula(Ula)	Diptera	Pediciidae	Ula	Ula(Ula)	kiushiuensis	Loew, 1869
urn:lsid:faunaeur.org:taxname:146614	Ula mixta Stary, 1983			species	Pediciidae;Ulinae;Ula;Ula(Ula)	Diptera	Pediciidae	Ula	Ula(Ula)	mixta	Stary, 1983
urn:lsid:faunaeur.org:taxname:146615	Ula mollissima Haliday, 1833			species	Pediciidae;Ulinae;Ula;Ula(Ula)	Diptera	Pediciidae	Ula	Ula(Ula)	mollissima	Haliday, 1833
urn:lsid:faunaeur.org:taxname:146618	Ula sylvatica (Meigen, 1818)			species	Pediciidae;Ulinae;Ula;Ula(Ula)	Diptera	Pediciidae	Ula	Ula(Ula)	sylvatica	(Meigen, 1818)
	Limoniidae Speiser, 1909			family		Diptera	Limoniidae				Speiser, 1909
	Chioneinae Rondani, 1841			subfamily	Limoniidae	Diptera	Limoniidae				Rondani, 1841
urn:lsid:faunaeur.org:taxname:145975	Arctoconopa Alexander, 1955			genus	Limoniidae;Chioneinae	Diptera	Limoniidae	Arctoconopa			Alexander, 1955
urn:lsid:faunaeur.org:taxname:145976	Arctoconopa forcipata (Lundström, 1915)			species	Limoniidae;Chioneinae;Arctoconopa	Diptera	Limoniidae	Arctoconopa		forcipata	(Lundström, 1915)
urn:lsid:faunaeur.org:taxname:145983	Arctoconopa obscuripes (Zetterstedt, 1851)			species	Limoniidae;Chioneinae;Arctoconopa	Diptera	Limoniidae	Arctoconopa		obscuripes	(Zetterstedt, 1851)
urn:lsid:faunaeur.org:taxname:145985	Arctoconopa zonata (Zetterstedt, 1851)			species	Limoniidae;Chioneinae;Arctoconopa	Diptera	Limoniidae	Arctoconopa		zonata	(Zetterstedt, 1851)
urn:lsid:faunaeur.org:taxname:146316	Cheilotrichia Rossi, 1848			genus	Limoniidae;Chioneinae	Diptera	Limoniidae	Cheilotrichia			Rossi, 1848
urn:lsid:faunaeur.org:taxname:146317	Cheilotrichia(Cheilotrichia) Rossi, 1848			subgenus	Limoniidae;Chioneinae;Cheilotrichia	Diptera	Limoniidae	Cheilotrichia	Cheilotrichia(Cheilotrichia)		Rossi, 1848
urn:lsid:faunaeur.org:taxname:146321	Cheilotrichia imbuta (Meigen, 1818)			species	Limoniidae;Chioneinae;Cheilotrichia;Cheilotrichia(Cheilotrichia)	Diptera	Limoniidae	Cheilotrichia	Cheilotrichia(Cheilotrichia)	imbuta	(Meigen, 1818)
urn:lsid:faunaeur.org:taxname:146326	Cheilotrichia(Empeda) Osten Sacken, 1869			subgenus	Limoniidae;Chioneinae;Cheilotrichia	Diptera	Limoniidae	Cheilotrichia	Cheilotrichia(Empeda)		Osten Sacken, 1869
urn:lsid:faunaeur.org:taxname:146330	Cheilotrichia areolata (Lundström, 1912)			species	Limoniidae;Chioneinae;Cheilotrichia;Cheilotrichia(Empeda)	Diptera	Limoniidae	Cheilotrichia	Cheilotrichia(Empeda)	areolata	(Lundström, 1912)
urn:lsid:faunaeur.org:taxname:146332	Cheilotrichia cinerascens (Meigen, 1804)			species	Limoniidae;Chioneinae;Cheilotrichia;Cheilotrichia(Empeda)	Diptera	Limoniidae	Cheilotrichia	Cheilotrichia(Empeda)	cinerascens	(Meigen, 1804)
urn:lsid:faunaeur.org:taxname:146340	Cheilotrichia neglecta (Lackschewitz, 1927)			species	Limoniidae;Chioneinae;Cheilotrichia;Cheilotrichia(Empeda)	Diptera	Limoniidae	Cheilotrichia	Cheilotrichia(Empeda)	neglecta	(Lackschewitz, 1927)
urn:lsid:faunaeur.org:taxname:143618	Chionea Dalman, 1816			genus	Limoniidae;Chioneinae	Diptera	Limoniidae	Chionea			Dalman, 1816
urn:lsid:faunaeur.org:taxname:145847	Chionea(Chionea) Dalman, 1816			subgenus	Limoniidae;Chioneinae;Chionea	Diptera	Limoniidae	Chionea	Chionea(Chionea)		Dalman, 1816
urn:lsid:faunaeur.org:taxname:145848	Chionea araneoides Dalman, 1816			species	Limoniidae;Chioneinae;Chionea;Chionea(Chionea)	Diptera	Limoniidae	Chionea	Chionea(Chionea)	araneoides	Dalman, 1816
urn:lsid:faunaeur.org:taxname:145853	Chionea crassipes Boheman, 1846			species	Limoniidae;Chioneinae;Chionea;Chionea(Chionea)	Diptera	Limoniidae	Chionea	Chionea(Chionea)	crassipes	Boheman, 1846
urn:lsid:faunaeur.org:taxname:145856	Chionea(Sphaeconophilus) Becker, 1912			subgenus	Limoniidae;Chioneinae;Chionea	Diptera	Limoniidae	Chionea	Chionea(Sphaeconophilus)		Becker, 1912
urn:lsid:faunaeur.org:taxname:145871	Chionea lutescens Lundström, 1907			species	Limoniidae;Chioneinae;Chionea;Chionea(Sphaeconophilus)	Diptera	Limoniidae	Chionea	Chionea(Sphaeconophilus)	lutescens	Lundström, 1907
urn:lsid:faunaeur.org:taxname:145840	Crypteria Bergroth, 1913			genus	Limoniidae;Chioneinae	Diptera	Limoniidae	Crypteria			Bergroth, 1913
urn:lsid:faunaeur.org:taxname:145846	Crypteria limnophiloides Bergroth, 1913			species	Limoniidae;Chioneinae;Crypteria	Diptera	Limoniidae	Crypteria		limnophiloides	Bergroth, 1913
urn:lsid:faunaeur.org:taxname:146308	Erioconopa Stary, 1976			genus	Limoniidae;Chioneinae	Diptera	Limoniidae	Erioconopa			Stary, 1976
urn:lsid:faunaeur.org:taxname:146309	Erioconopa diuturna (Walker, 1848)			species	Limoniidae;Chioneinae;Erioconopa	Diptera	Limoniidae	Erioconopa		diuturna	(Walker, 1848)
urn:lsid:faunaeur.org:taxname:146314	Erioconopa trivialis (Meigen, 1818)			species	Limoniidae;Chioneinae;Erioconopa	Diptera	Limoniidae	Erioconopa		trivialis	(Meigen, 1818)
urn:lsid:faunaeur.org:taxname:145879	Erioptera Meigen, 1803			genus	Limoniidae;Chioneinae	Diptera	Limoniidae	Erioptera			Meigen, 1803
urn:lsid:faunaeur.org:taxname:145928	Erioptera(Erioptera) Meigen, 1803			subgenus	Limoniidae;Chioneinae;Erioptera	Diptera	Limoniidae	Erioptera	Erioptera(Erioptera)		Meigen, 1803
urn:lsid:faunaeur.org:taxname:145932	Erioptera beckeri Kuntze, 1914			species	Limoniidae;Chioneinae;Erioptera;Erioptera(Erioptera)	Diptera	Limoniidae	Erioptera	Erioptera(Erioptera)	beckeri	Kuntze, 1914
urn:lsid:faunaeur.org:taxname:145933	Erioptera divisa Meigen, 1818			species	Limoniidae;Chioneinae;Erioptera;Erioptera(Erioptera)	Diptera	Limoniidae	Erioptera	Erioptera(Erioptera)	divisa	Meigen, 1818
urn:lsid:faunaeur.org:taxname:145936	Erioptera flavata (Westhoff, 1882)			species	Limoniidae;Chioneinae;Erioptera;Erioptera(Erioptera)	Diptera	Limoniidae	Erioptera	Erioptera(Erioptera)	flavata	(Westhoff, 1882)
urn:lsid:faunaeur.org:taxname:145941	Erioptera griseipennis Meigen, 1838			species	Limoniidae;Chioneinae;Erioptera;Erioptera(Erioptera)	Diptera	Limoniidae	Erioptera	Erioptera(Erioptera)	griseipennis	Meigen, 1838
urn:lsid:faunaeur.org:taxname:145944	Erioptera lutea Meigen, 1804			species	Limoniidae;Chioneinae;Erioptera;Erioptera(Erioptera)	Diptera	Limoniidae	Erioptera	Erioptera(Erioptera)	lutea	Meigen, 1804
urn:lsid:faunaeur.org:taxname:145952	Erioptera nielseni Meijere, 1921			species	Limoniidae;Chioneinae;Erioptera;Erioptera(Erioptera)	Diptera	Limoniidae	Erioptera	Erioptera(Erioptera)	nielseni	Meijere, 1921
urn:lsid:faunaeur.org:taxname:145954	Erioptera pederi Tjeder, 1969			species	Limoniidae;Chioneinae;Erioptera;Erioptera(Erioptera)	Diptera	Limoniidae	Erioptera	Erioptera(Erioptera)	pederi	Tjeder, 1969
urn:lsid:faunaeur.org:taxname:145955	Erioptera sordida Zetterstedt, 1838			species	Limoniidae;Chioneinae;Erioptera;Erioptera(Erioptera)	Diptera	Limoniidae	Erioptera	Erioptera(Erioptera)	sordida	Zetterstedt, 1838
urn:lsid:faunaeur.org:taxname:145958	Erioptera squalida Loew, 1871			species	Limoniidae;Chioneinae;Erioptera;Erioptera(Erioptera)	Diptera	Limoniidae	Erioptera	Erioptera(Erioptera)	squalida	Loew, 1871
urn:lsid:faunaeur.org:taxname:145960	Erioptera tordi Tjeder, 1973			species	Limoniidae;Chioneinae;Erioptera;Erioptera(Erioptera)	Diptera	Limoniidae	Erioptera	Erioptera(Erioptera)	tordi	Tjeder, 1973
urn:lsid:faunaeur.org:taxname:145890	Gnophomyia Osten Sacken, 1860			genus	Limoniidae;Chioneinae	Diptera	Limoniidae	Gnophomyia			Osten Sacken, 1860
	Gnophomyia acheron Alexander, 1950			species	Limoniidae;Chioneinae;Gnophomyia	Diptera	Limoniidae	Gnophomyia		acheron	Alexander, 1950
urn:lsid:faunaeur.org:taxname:146086	Gnophomyia lugubris (Zetterstedt, 1838)			species	Limoniidae;Chioneinae;Gnophomyia	Diptera	Limoniidae	Gnophomyia		lugubris	(Zetterstedt, 1838)
urn:lsid:faunaeur.org:taxname:146089	Gnophomyia viridipennis (Gimmerthal, 1847)			species	Limoniidae;Chioneinae;Gnophomyia	Diptera	Limoniidae	Gnophomyia		viridipennis	(Gimmerthal, 1847)
urn:lsid:faunaeur.org:taxname:145926	Gonempeda Alexander, 1924			genus	Limoniidae;Chioneinae	Diptera	Limoniidae	Gonempeda			Alexander, 1924
urn:lsid:faunaeur.org:taxname:145927	Gonempeda flava (Schummel, 1829)			species	Limoniidae;Chioneinae;Gonempeda	Diptera	Limoniidae	Gonempeda		flava	(Schummel, 1829)
urn:lsid:faunaeur.org:taxname:146013	Gonomyia Meigen, 1818			genus	Limoniidae;Chioneinae	Diptera	Limoniidae	Gonomyia			Meigen, 1818
urn:lsid:faunaeur.org:taxname:146050	Gonomyia(Gonomyia) Meigen, 1818			subgenus	Limoniidae;Chioneinae;Gonomyia	Diptera	Limoniidae	Gonomyia	Gonomyia(Gonomyia)		Meigen, 1818
	Gonomyia abscondita Lackschewitz, 1935			species	Limoniidae;Chioneinae;Gonomyia;Gonomyia(Gonomyia)	Diptera	Limoniidae	Gonomyia	Gonomyia(Gonomyia)	abscondita	Lackschewitz, 1935
urn:lsid:faunaeur.org:taxname:146051	Gonomyia bifida Tonnoir, 1920			species	Limoniidae;Chioneinae;Gonomyia;Gonomyia(Gonomyia)	Diptera	Limoniidae	Gonomyia	Gonomyia(Gonomyia)	bifida	Tonnoir, 1920
urn:lsid:faunaeur.org:taxname:146059	Gonomyia dentata Meijere, 1920			species	Limoniidae;Chioneinae;Gonomyia;Gonomyia(Gonomyia)	Diptera	Limoniidae	Gonomyia	Gonomyia(Gonomyia)	dentata	Meijere, 1920
urn:lsid:faunaeur.org:taxname:146070	Gonomyia simplex Tonnoir, 1920			species	Limoniidae;Chioneinae;Gonomyia;Gonomyia(Gonomyia)	Diptera	Limoniidae	Gonomyia	Gonomyia(Gonomyia)	simplex	Tonnoir, 1920
urn:lsid:faunaeur.org:taxname:146071	Gonomyia stackelbergi Lackschewitz, 1935			species	Limoniidae;Chioneinae;Gonomyia;Gonomyia(Gonomyia)	Diptera	Limoniidae	Gonomyia	Gonomyia(Gonomyia)	stackelbergi	Lackschewitz, 1935
urn:lsid:faunaeur.org:taxname:146072	Gonomyia tenella (Meigen, 1818)			species	Limoniidae;Chioneinae;Gonomyia;Gonomyia(Gonomyia)	Diptera	Limoniidae	Gonomyia	Gonomyia(Gonomyia)	tenella	(Meigen, 1818)
urn:lsid:faunaeur.org:taxname:146082	Gonomyia(Teuchogonomyia) Alexander, 1968			subgenus	Limoniidae;Chioneinae;Gonomyia	Diptera	Limoniidae	Gonomyia	Gonomyia(Teuchogonomyia)		Alexander, 1968
urn:lsid:faunaeur.org:taxname:146083	Gonomyia edwardsi Lackschewitz, 1925			species	Limoniidae;Chioneinae;Gonomyia;Gonomyia(Teuchogonomyia)	Diptera	Limoniidae	Gonomyia	Gonomyia(Teuchogonomyia)	edwardsi	Lackschewitz, 1925
urn:lsid:faunaeur.org:taxname:146284	Hoplolabis Osten Sacken, 1869			genus	Limoniidae;Chioneinae	Diptera	Limoniidae	Hoplolabis			Osten Sacken, 1869
urn:lsid:faunaeur.org:taxname:146287	Hoplolabis(Parilisia) Savchenko, 1976			subgenus	Limoniidae;Chioneinae;Hoplolabis	Diptera	Limoniidae	Hoplolabis	Hoplolabis(Parilisia)		Savchenko, 1976
urn:lsid:faunaeur.org:taxname:146288	Hoplolabis areolata (Siebke, 1872)			species	Limoniidae;Chioneinae;Hoplolabis;Hoplolabis(Parilisia)	Diptera	Limoniidae	Hoplolabis	Hoplolabis(Parilisia)	areolata	(Siebke, 1872)
urn:lsid:faunaeur.org:taxname:146305	Hoplolabis vicina (Tonnoir, 1920)			species	Limoniidae;Chioneinae;Hoplolabis;Hoplolabis(Parilisia)	Diptera	Limoniidae	Hoplolabis	Hoplolabis(Parilisia)	vicina	(Tonnoir, 1920)
urn:lsid:faunaeur.org:taxname:145917	Molophilus Curtis, 1833			genus	Limoniidae;Chioneinae	Diptera	Limoniidae	Molophilus			Curtis, 1833
urn:lsid:faunaeur.org:taxname:146181	Molophilus(Molophilus) Curtis, 1833			subgenus	Limoniidae;Chioneinae;Molophilus	Diptera	Limoniidae	Molophilus	Molophilus(Molophilus)		Curtis, 1833
urn:lsid:faunaeur.org:taxname:146185	Molophilus appendiculatus (Staeger, 1840)			species	Limoniidae;Chioneinae;Molophilus;Molophilus(Molophilus)	Diptera	Limoniidae	Molophilus	Molophilus(Molophilus)	appendiculatus	(Staeger, 1840)
urn:lsid:faunaeur.org:taxname:146188	Molophilus ater (Meigen, 1804)			species	Limoniidae;Chioneinae;Molophilus;Molophilus(Molophilus)	Diptera	Limoniidae	Molophilus	Molophilus(Molophilus)	ater	(Meigen, 1804)
urn:lsid:faunaeur.org:taxname:146194	Molophilus bifidus Goetghebuer, 1920			species	Limoniidae;Chioneinae;Molophilus;Molophilus(Molophilus)	Diptera	Limoniidae	Molophilus	Molophilus(Molophilus)	bifidus	Goetghebuer, 1920
urn:lsid:faunaeur.org:taxname:146195	Molophilus bihamatus Meijere, 1918			species	Limoniidae;Chioneinae;Molophilus;Molophilus(Molophilus)	Diptera	Limoniidae	Molophilus	Molophilus(Molophilus)	bihamatus	Meijere, 1918
urn:lsid:faunaeur.org:taxname:146199	Molophilus cinereifrons Meijere, 1920			species	Limoniidae;Chioneinae;Molophilus;Molophilus(Molophilus)	Diptera	Limoniidae	Molophilus	Molophilus(Molophilus)	cinereifrons	Meijere, 1920
urn:lsid:faunaeur.org:taxname:146202	Molophilus corniger Meijere, 1920			species	Limoniidae;Chioneinae;Molophilus;Molophilus(Molophilus)	Diptera	Limoniidae	Molophilus	Molophilus(Molophilus)	corniger	Meijere, 1920
urn:lsid:faunaeur.org:taxname:146203	Molophilus crassipygus Meijere, 1918			species	Limoniidae;Chioneinae;Molophilus;Molophilus(Molophilus)	Diptera	Limoniidae	Molophilus	Molophilus(Molophilus)	crassipygus	Meijere, 1918
urn:lsid:faunaeur.org:taxname:146213	Molophilus flavus Goetghebuer, 1920			species	Limoniidae;Chioneinae;Molophilus;Molophilus(Molophilus)	Diptera	Limoniidae	Molophilus	Molophilus(Molophilus)	flavus	Goetghebuer, 1920
urn:lsid:faunaeur.org:taxname:146217	Molophilus griseus (Meigen, 1804)			species	Limoniidae;Chioneinae;Molophilus;Molophilus(Molophilus)	Diptera	Limoniidae	Molophilus	Molophilus(Molophilus)	griseus	(Meigen, 1804)
urn:lsid:faunaeur.org:taxname:146230	Molophilus medius Meijere, 1918			species	Limoniidae;Chioneinae;Molophilus;Molophilus(Molophilus)	Diptera	Limoniidae	Molophilus	Molophilus(Molophilus)	medius	Meijere, 1918
urn:lsid:faunaeur.org:taxname:146235	Molophilus obscurus (Meigen, 1818)			species	Limoniidae;Chioneinae;Molophilus;Molophilus(Molophilus)	Diptera	Limoniidae	Molophilus	Molophilus(Molophilus)	obscurus	(Meigen, 1818)
urn:lsid:faunaeur.org:taxname:146238	Molophilus occultus Meijere, 1918			species	Limoniidae;Chioneinae;Molophilus;Molophilus(Molophilus)	Diptera	Limoniidae	Molophilus	Molophilus(Molophilus)	occultus	Meijere, 1918
urn:lsid:faunaeur.org:taxname:146240	Molophilus ochraceus (Meigen, 1818)			species	Limoniidae;Chioneinae;Molophilus;Molophilus(Molophilus)	Diptera	Limoniidae	Molophilus	Molophilus(Molophilus)	ochraceus	(Meigen, 1818)
urn:lsid:faunaeur.org:taxname:146247	Molophilus propinquus (Egger, 1863)			species	Limoniidae;Chioneinae;Molophilus;Molophilus(Molophilus)	Diptera	Limoniidae	Molophilus	Molophilus(Molophilus)	propinquus	(Egger, 1863)
urn:lsid:faunaeur.org:taxname:146253	Molophilus pullus Lackschewitz, 1927			species	Limoniidae;Chioneinae;Molophilus;Molophilus(Molophilus)	Diptera	Limoniidae	Molophilus	Molophilus(Molophilus)	pullus	Lackschewitz, 1927
urn:lsid:faunaeur.org:taxname:145838	Neolimnophila Alexander, 1920			genus	Limoniidae;Chioneinae	Diptera	Limoniidae	Neolimnophila			Alexander, 1920
urn:lsid:faunaeur.org:taxname:145842	Neolimnophila carteri (Tonnoir, 1921)			species	Limoniidae;Chioneinae;Neolimnophila	Diptera	Limoniidae	Neolimnophila		carteri	(Tonnoir, 1921)
urn:lsid:faunaeur.org:taxname:145844	Neolimnophila placida (Meigen, 1830)			species	Limoniidae;Chioneinae;Neolimnophila	Diptera	Limoniidae	Neolimnophila		placida	(Meigen, 1830)
urn:lsid:faunaeur.org:taxname:145924	Ormosia Rondani, 1856			genus	Limoniidae;Chioneinae	Diptera	Limoniidae	Ormosia			Rondani, 1856
urn:lsid:faunaeur.org:taxname:146134	Ormosia(Oreophila) Lackschewitz, 1935			subgenus	Limoniidae;Chioneinae;Ormosia	Diptera	Limoniidae	Ormosia	Ormosia(Oreophila)		Lackschewitz, 1935
urn:lsid:faunaeur.org:taxname:146137	Ormosia sootryeni (Lackschewitz, 1935)			species	Limoniidae;Chioneinae;Ormosia;Ormosia(Oreophila)	Diptera	Limoniidae	Ormosia	Ormosia(Oreophila)	sootryeni	(Lackschewitz, 1935)
urn:lsid:faunaeur.org:taxname:146138	Ormosia(Ormosia) Rondani, 1856			subgenus	Limoniidae;Chioneinae;Ormosia	Diptera	Limoniidae	Ormosia	Ormosia(Ormosia)		Rondani, 1856
urn:lsid:faunaeur.org:taxname:146149	Ormosia brevinervis (Lundström, 1907)			species	Limoniidae;Chioneinae;Ormosia;Ormosia(Ormosia)	Diptera	Limoniidae	Ormosia	Ormosia(Ormosia)	brevinervis	(Lundström, 1907)
urn:lsid:faunaeur.org:taxname:146150	Ormosia clavata (Tonnoir, 1920)			species	Limoniidae;Chioneinae;Ormosia;Ormosia(Ormosia)	Diptera	Limoniidae	Ormosia	Ormosia(Ormosia)	clavata	(Tonnoir, 1920)
urn:lsid:faunaeur.org:taxname:146152	Ormosia depilata Edwards, 1938			species	Limoniidae;Chioneinae;Ormosia;Ormosia(Ormosia)	Diptera	Limoniidae	Ormosia	Ormosia(Ormosia)	depilata	Edwards, 1938
urn:lsid:faunaeur.org:taxname:146154	Ormosia fascipennis (Zetterstedt, 1838)			species	Limoniidae;Chioneinae;Ormosia;Ormosia(Ormosia)	Diptera	Limoniidae	Ormosia	Ormosia(Ormosia)	fascipennis	(Zetterstedt, 1838)
urn:lsid:faunaeur.org:taxname:145784	Ormosia hederae (Curtis, 1835)			species	Limoniidae;Chioneinae;Ormosia;Ormosia(Ormosia)	Diptera	Limoniidae	Ormosia	Ormosia(Ormosia)	hederae	(Curtis, 1835)
urn:lsid:faunaeur.org:taxname:146164	Ormosia lineata (Meigen, 1804)			species	Limoniidae;Chioneinae;Ormosia;Ormosia(Ormosia)	Diptera	Limoniidae	Ormosia	Ormosia(Ormosia)	lineata	(Meigen, 1804)
urn:lsid:faunaeur.org:taxname:146168	Ormosia loxia Stary, 1983			species	Limoniidae;Chioneinae;Ormosia;Ormosia(Ormosia)	Diptera	Limoniidae	Ormosia	Ormosia(Ormosia)	loxia	Stary, 1983
urn:lsid:faunaeur.org:taxname:146174	Ormosia pseudosimilis (Lundström, 1912)			species	Limoniidae;Chioneinae;Ormosia;Ormosia(Ormosia)	Diptera	Limoniidae	Ormosia	Ormosia(Ormosia)	pseudosimilis	(Lundström, 1912)
urn:lsid:faunaeur.org:taxname:146176	Ormosia ruficauda (Zetterstedt, 1838)			species	Limoniidae;Chioneinae;Ormosia;Ormosia(Ormosia)	Diptera	Limoniidae	Ormosia	Ormosia(Ormosia)	ruficauda	(Zetterstedt, 1838)
urn:lsid:faunaeur.org:taxname:146178	Ormosia staegeriana Alexander, 1953			species	Limoniidae;Chioneinae;Ormosia;Ormosia(Ormosia)	Diptera	Limoniidae	Ormosia	Ormosia(Ormosia)	staegeriana	Alexander, 1953
urn:lsid:faunaeur.org:taxname:146595	Phyllolabis Osten Sacken, 1877			genus	Limoniidae;Chioneinae	Diptera	Limoniidae	Phyllolabis			Osten Sacken, 1877
urn:lsid:faunaeur.org:taxname:146601	Phyllolabis macroura (Siebke, 1863)			species	Limoniidae;Chioneinae;Phyllolabis	Diptera	Limoniidae	Phyllolabis		macroura	(Siebke, 1863)
urn:lsid:faunaeur.org:taxname:146007	Rhabdomastix Skuse, 1890			genus	Limoniidae;Chioneinae	Diptera	Limoniidae	Rhabdomastix			Skuse, 1890
	Rhabdomastix borealis Alexander, 1924			species	Limoniidae;Chioneinae;Rhabdomastix	Diptera	Limoniidae	Rhabdomastix		borealis	Alexander, 1924
urn:lsid:faunaeur.org:taxname:146026	Rhabdomastix laeta (Loew, 1873)			species	Limoniidae;Chioneinae;Rhabdomastix	Diptera	Limoniidae	Rhabdomastix		laeta	(Loew, 1873)
urn:lsid:faunaeur.org:taxname:146031	Rhabdomastix parva (Siebke, 1863)			species	Limoniidae;Chioneinae;Rhabdomastix	Diptera	Limoniidae	Rhabdomastix		parva	(Siebke, 1863)
urn:lsid:faunaeur.org:taxname:145921	Rhypholophus Kolenati, 1860			genus	Limoniidae;Chioneinae	Diptera	Limoniidae	Rhypholophus			Kolenati, 1860
urn:lsid:faunaeur.org:taxname:146128	Rhypholophus haemorrhoidalis (Zetterstedt, 1838)			species	Limoniidae;Chioneinae;Rhypholophus	Diptera	Limoniidae	Rhypholophus		haemorrhoidalis	(Zetterstedt, 1838)
urn:lsid:faunaeur.org:taxname:146133	Rhypholophus varius (Meigen, 1818)			species	Limoniidae;Chioneinae;Rhypholophus	Diptera	Limoniidae	Rhypholophus		varius	(Meigen, 1818)
urn:lsid:faunaeur.org:taxname:145919	Scleroprocta Edwards, 1938			genus	Limoniidae;Chioneinae	Diptera	Limoniidae	Scleroprocta			Edwards, 1938
urn:lsid:faunaeur.org:taxname:145922	Scleroprocta pentagonalis (Loew, 1973)			species	Limoniidae;Chioneinae;Scleroprocta	Diptera	Limoniidae	Scleroprocta		pentagonalis	(Loew, 1973)
urn:lsid:faunaeur.org:taxname:145923	Scleroprocta sororcula (Zetterstedt, 1851)			species	Limoniidae;Chioneinae;Scleroprocta	Diptera	Limoniidae	Scleroprocta		sororcula	(Zetterstedt, 1851)
urn:lsid:faunaeur.org:taxname:145877	Symplecta Meigen, 1830			genus	Limoniidae;Chioneinae	Diptera	Limoniidae	Symplecta			Meigen, 1830
urn:lsid:faunaeur.org:taxname:145886	Symplecta(Psiloconopa) Zetterstedt, 1838			subgenus	Limoniidae;Chioneinae;Symplecta	Diptera	Limoniidae	Symplecta	Symplecta(Psiloconopa)		Zetterstedt, 1838
urn:lsid:faunaeur.org:taxname:145888	Symplecta lindrothi (Tjeder, 1955)			species	Limoniidae;Chioneinae;Symplecta;Symplecta(Psiloconopa)	Diptera	Limoniidae	Symplecta	Symplecta(Psiloconopa)	lindrothi	(Tjeder, 1955)
urn:lsid:faunaeur.org:taxname:145889	Symplecta meigeni (Zetterstedt, 1838)			species	Limoniidae;Chioneinae;Symplecta;Symplecta(Psiloconopa)	Diptera	Limoniidae	Symplecta	Symplecta(Psiloconopa)	meigeni	(Zetterstedt, 1838)
urn:lsid:faunaeur.org:taxname:145892	Symplecta stictica (Meigen, 1818)			species	Limoniidae;Chioneinae;Symplecta;Symplecta(Psiloconopa)	Diptera	Limoniidae	Symplecta	Symplecta(Psiloconopa)	stictica	(Meigen, 1818)
urn:lsid:faunaeur.org:taxname:145895	Symplecta(Symplecta) Meigen, 1830			subgenus	Limoniidae;Chioneinae;Symplecta	Diptera	Limoniidae	Symplecta	Symplecta(Symplecta)		Meigen, 1830
urn:lsid:faunaeur.org:taxname:145898	Symplecta chosenensis (Alexander, 1940)			species	Limoniidae;Chioneinae;Symplecta;Symplecta(Symplecta)	Diptera	Limoniidae	Symplecta	Symplecta(Symplecta)	chosenensis	(Alexander, 1940)
urn:lsid:faunaeur.org:taxname:145900	Symplecta hybrida (Meigen, 1804)			species	Limoniidae;Chioneinae;Symplecta;Symplecta(Symplecta)	Diptera	Limoniidae	Symplecta	Symplecta(Symplecta)	hybrida	(Meigen, 1804)
	Symplecta mabelana (Alexander, 1955)			species	Limoniidae;Chioneinae;Symplecta;Symplecta(Symplecta)	Diptera	Limoniidae	Symplecta	Symplecta(Symplecta)	mabelana	(Alexander, 1955)
urn:lsid:faunaeur.org:taxname:145905	Symplecta scotica (Edwards, 1938)			species	Limoniidae;Chioneinae;Symplecta;Symplecta(Symplecta)	Diptera	Limoniidae	Symplecta	Symplecta(Symplecta)	scotica	(Edwards, 1938)
urn:lsid:faunaeur.org:taxname:145906	Symplecta(Trimicra) Osten Sacken, 1861			subgenus	Limoniidae;Chioneinae;Symplecta	Diptera	Limoniidae	Symplecta	Symplecta(Trimicra)		Osten Sacken, 1861
urn:lsid:faunaeur.org:taxname:145907	Symplecta pilipes (Fabricius, 1787)			species	Limoniidae;Chioneinae;Symplecta;Symplecta(Trimicra)	Diptera	Limoniidae	Symplecta	Symplecta(Trimicra)	pilipes	(Fabricius, 1787)
urn:lsid:faunaeur.org:taxname:146108	Tasiocera Skuse, 1890			genus	Limoniidae;Chioneinae	Diptera	Limoniidae	Tasiocera			Skuse, 1890
urn:lsid:faunaeur.org:taxname:146109	Tasiocera(Dasymolophilus) Goetghebuer, 1920			subgenus	Limoniidae;Chioneinae;Tasiocera	Diptera	Limoniidae	Tasiocera	Tasiocera(Dasymolophilus)		Goetghebuer, 1920
urn:lsid:faunaeur.org:taxname:146110	Tasiocera exigua Savchenko, 1973			species	Limoniidae;Chioneinae;Tasiocera;Tasiocera(Dasymolophilus)	Diptera	Limoniidae	Tasiocera	Tasiocera(Dasymolophilus)	exigua	Savchenko, 1973
urn:lsid:faunaeur.org:taxname:146111	Tasiocera fuscescens (Lackschewitz, 1940)			species	Limoniidae;Chioneinae;Tasiocera;Tasiocera(Dasymolophilus)	Diptera	Limoniidae	Tasiocera	Tasiocera(Dasymolophilus)	fuscescens	(Lackschewitz, 1940)
urn:lsid:faunaeur.org:taxname:146120	Tasiocera murina (Meigen, 1818)			species	Limoniidae;Chioneinae;Tasiocera;Tasiocera(Dasymolophilus)	Diptera	Limoniidae	Tasiocera	Tasiocera(Dasymolophilus)	murina	(Meigen, 1818)
	Limnophilinae Bigot, 1854			subfamily	Limoniidae	Diptera	Limoniidae				Bigot, 1854
urn:lsid:faunaeur.org:taxname:146571	Adelphomyia Bergroth, 1891			genus	Limoniidae;Limnophilinae	Diptera	Limoniidae	Adelphomyia			Bergroth, 1891
urn:lsid:faunaeur.org:taxname:146572	Adelphomyia punctum (Meigen, 1818)			species	Limoniidae;Limnophilinae;Adelphomyia	Diptera	Limoniidae	Adelphomyia		punctum	(Meigen, 1818)
urn:lsid:faunaeur.org:taxname:146354	Austrolimnophila Alexander, 1920			genus	Limoniidae;Limnophilinae	Diptera	Limoniidae	Austrolimnophila			Alexander, 1920
urn:lsid:faunaeur.org:taxname:146355	Austrolimnophila(Archilimnophila) Alexander, 1934			subgenus	Limoniidae;Limnophilinae;Austrolimnophila	Diptera	Limoniidae	Austrolimnophila	Austrolimnophila(Archilimnophila)		Alexander, 1934
urn:lsid:faunaeur.org:taxname:146356	Austrolimnophila harperi (Alexander, 1926)			species	Limoniidae;Limnophilinae;Austrolimnophila;Austrolimnophila(Archilimnophila)	Diptera	Limoniidae	Austrolimnophila	Austrolimnophila(Archilimnophila)	harperi	(Alexander, 1926)
urn:lsid:faunaeur.org:taxname:146359	Austrolimnophila unica (Osten Sacken, 1869)			species	Limoniidae;Limnophilinae;Austrolimnophila;Austrolimnophila(Archilimnophila)	Diptera	Limoniidae	Austrolimnophila	Austrolimnophila(Archilimnophila)	unica	(Osten Sacken, 1869)
urn:lsid:faunaeur.org:taxname:146378	Dicranophragma Osten Sacken, 1860			genus	Limoniidae;Limnophilinae	Diptera	Limoniidae	Dicranophragma			Osten Sacken, 1860
urn:lsid:faunaeur.org:taxname:146500	Dicranophragma(Brachylimnophila) Alexander, 1966			subgenus	Limoniidae;Limnophilinae;Dicranophragma	Diptera	Limoniidae	Dicranophragma	Dicranophragma(Brachylimnophila)		Alexander, 1966
urn:lsid:faunaeur.org:taxname:146501	Dicranophragma adjunctum (Walker, 1848)			species	Limoniidae;Limnophilinae;Dicranophragma;Dicranophragma(Brachylimnophila)	Diptera	Limoniidae	Dicranophragma	Dicranophragma(Brachylimnophila)	adjunctum	(Walker, 1848)
urn:lsid:faunaeur.org:taxname:146511	Dicranophragma separatum (Walker, 1848)			species	Limoniidae;Limnophilinae;Dicranophragma;Dicranophragma(Brachylimnophila)	Diptera	Limoniidae	Dicranophragma	Dicranophragma(Brachylimnophila)	separatum	(Walker, 1848)
urn:lsid:faunaeur.org:taxname:146542	Eloeophila Rondani, 1856			genus	Limoniidae;Limnophilinae	Diptera	Limoniidae	Eloeophila			Rondani, 1856
urn:lsid:faunaeur.org:taxname:146551	Eloeophila maculata (Meigen, 1804)			species	Limoniidae;Limnophilinae;Eloeophila	Diptera	Limoniidae	Eloeophila		maculata	(Meigen, 1804)
urn:lsid:faunaeur.org:taxname:146558	Eloeophila mundata (Loew, 1971)			species	Limoniidae;Limnophilinae;Eloeophila	Diptera	Limoniidae	Eloeophila		mundata	(Loew, 1971)
urn:lsid:faunaeur.org:taxname:146560	Eloeophila submarmorata (Verrall, 1887)			species	Limoniidae;Limnophilinae;Eloeophila	Diptera	Limoniidae	Eloeophila		submarmorata	(Verrall, 1887)
urn:lsid:faunaeur.org:taxname:146566	Eloeophila trimaculata (Zetterstedt, 1838)			species	Limoniidae;Limnophilinae;Eloeophila	Diptera	Limoniidae	Eloeophila		trimaculata	(Zetterstedt, 1838)
urn:lsid:faunaeur.org:taxname:146567	Eloeophila verralli (Bergroth, 1912)			species	Limoniidae;Limnophilinae;Eloeophila	Diptera	Limoniidae	Eloeophila		verralli	(Bergroth, 1912)
urn:lsid:faunaeur.org:taxname:146347	Epiphragma Osten Sacken, 1860			genus	Limoniidae;Limnophilinae	Diptera	Limoniidae	Epiphragma			Osten Sacken, 1860
urn:lsid:faunaeur.org:taxname:146348	Epiphragma(Epiphragma) Osten Sacken, 1860			subgenus	Limoniidae;Limnophilinae;Epiphragma	Diptera	Limoniidae	Epiphragma	Epiphragma(Epiphragma)		Osten Sacken, 1860
urn:lsid:faunaeur.org:taxname:146350	Epiphragma ocellare (Linnaeus, 1761)			species	Limoniidae;Limnophilinae;Epiphragma;Epiphragma(Epiphragma)	Diptera	Limoniidae	Epiphragma	Epiphragma(Epiphragma)	ocellare	(Linnaeus, 1761)
urn:lsid:faunaeur.org:taxname:146532	Euphylidorea Alexander, 1972			genus	Limoniidae;Limnophilinae	Diptera	Limoniidae	Euphylidorea			Alexander, 1972
urn:lsid:faunaeur.org:taxname:146534	Euphylidorea dispar (Meigen, 1818)			species	Limoniidae;Limnophilinae;Euphylidorea	Diptera	Limoniidae	Euphylidorea		dispar	(Meigen, 1818)
urn:lsid:faunaeur.org:taxname:146535	Euphylidorea meigeni (Meigen, 1804)			species	Limoniidae;Limnophilinae;Euphylidorea	Diptera	Limoniidae	Euphylidorea		meigeni	(Meigen, 1804)
urn:lsid:faunaeur.org:taxname:146539	Euphylidorea phaeostigma (Schummel, 1829)			species	Limoniidae;Limnophilinae;Euphylidorea	Diptera	Limoniidae	Euphylidorea		phaeostigma	(Schummel, 1829)
urn:lsid:faunaeur.org:taxname:146530	Eutonia van der Wulp, 1874			genus	Limoniidae;Limnophilinae	Diptera	Limoniidae	Eutonia			van der Wulp, 1874
urn:lsid:faunaeur.org:taxname:146531	Eutonia barbipes (Meigen, 1804)			species	Limoniidae;Limnophilinae;Eutonia	Diptera	Limoniidae	Eutonia		barbipes	(Meigen, 1804)
urn:lsid:faunaeur.org:taxname:146402	Hexatoma Latreille, 1809			genus	Limoniidae;Limnophilinae	Diptera	Limoniidae	Hexatoma			Latreille, 1809
urn:lsid:faunaeur.org:taxname:146418	Hexatoma(Hexatoma) Latreille, 1809			subgenus	Limoniidae;Limnophilinae;Hexatoma	Diptera	Limoniidae	Hexatoma	Hexatoma(Hexatoma)		Latreille, 1809
urn:lsid:faunaeur.org:taxname:146431	Hexatoma fuscipennis (Curtis, 1836)			species	Limoniidae;Limnophilinae;Hexatoma;Hexatoma(Hexatoma)	Diptera	Limoniidae	Hexatoma	Hexatoma(Hexatoma)	fuscipennis	(Curtis, 1836)
urn:lsid:faunaeur.org:taxname:146524	Idioptera Macquart, 1834			genus	Limoniidae;Limnophilinae	Diptera	Limoniidae	Idioptera			Macquart, 1834
urn:lsid:faunaeur.org:taxname:146525	Idioptera linnei Oosterbroek, 1992			species	Limoniidae;Limnophilinae;Idioptera	Diptera	Limoniidae	Idioptera		linnei	Oosterbroek, 1992
urn:lsid:faunaeur.org:taxname:146528	Idioptera pulchella (Meigen, 1830)			species	Limoniidae;Limnophilinae;Idioptera	Diptera	Limoniidae	Idioptera		pulchella	(Meigen, 1830)
urn:lsid:faunaeur.org:taxname:145997	Limnophila Macquart, 1834			genus	Limoniidae;Limnophilinae	Diptera	Limoniidae	Limnophila			Macquart, 1834
urn:lsid:faunaeur.org:taxname:146516	Limnophila(Limnophila) Macquart, 1834			subgenus	Limoniidae;Limnophilinae;Limnophila	Diptera	Limoniidae	Limnophila	Limnophila(Limnophila)		Macquart, 1834
urn:lsid:faunaeur.org:taxname:146520	Limnophila pictipennis (Meigen, 1818)			species	Limoniidae;Limnophilinae;Limnophila;Limnophila(Limnophila)	Diptera	Limoniidae	Limnophila	Limnophila(Limnophila)	pictipennis	(Meigen, 1818)
urn:lsid:faunaeur.org:taxname:146522	Limnophila schranki Oosterbroek, 1992			species	Limoniidae;Limnophilinae;Limnophila;Limnophila(Limnophila)	Diptera	Limoniidae	Limnophila	Limnophila(Limnophila)	schranki	Oosterbroek, 1992
urn:lsid:faunaeur.org:taxname:146499	Neolimnomyia Seguy, 1937			genus	Limoniidae;Limnophilinae	Diptera	Limoniidae	Neolimnomyia			Seguy, 1937
urn:lsid:faunaeur.org:taxname:146512	Neolimnomyia(Neolimnomyia) Seguy, 1937			subgenus	Limoniidae;Limnophilinae;Neolimnomyia	Diptera	Limoniidae	Neolimnomyia	Neolimnomyia(Neolimnomyia)		Seguy, 1937
urn:lsid:faunaeur.org:taxname:146513	Neolimnomyia batava (Edwards, 1938)			species	Limoniidae;Limnophilinae;Neolimnomyia;Neolimnomyia(Neolimnomyia)	Diptera	Limoniidae	Neolimnomyia	Neolimnomyia(Neolimnomyia)	batava	(Edwards, 1938)
urn:lsid:faunaeur.org:taxname:146575	Paradelphomyia Alexander, 1936			genus	Limoniidae;Limnophilinae	Diptera	Limoniidae	Paradelphomyia			Alexander, 1936
urn:lsid:faunaeur.org:taxname:146576	Paradelphomyia(Oxyrhiza) de Meijere, 1946			subgenus	Limoniidae;Limnophilinae;Paradelphomyia	Diptera	Limoniidae	Paradelphomyia	Paradelphomyia(Oxyrhiza)		de Meijere, 1946
urn:lsid:faunaeur.org:taxname:146584	Paradelphomyia fuscula (Loew, 1873)			species	Limoniidae;Limnophilinae;Paradelphomyia;Paradelphomyia(Oxyrhiza)	Diptera	Limoniidae	Paradelphomyia	Paradelphomyia(Oxyrhiza)	fuscula	(Loew, 1873)
urn:lsid:faunaeur.org:taxname:146588	Paradelphomyia nigrina (Lackschewitz, 1940)			species	Limoniidae;Limnophilinae;Paradelphomyia;Paradelphomyia(Oxyrhiza)	Diptera	Limoniidae	Paradelphomyia	Paradelphomyia(Oxyrhiza)	nigrina	(Lackschewitz, 1940)
urn:lsid:faunaeur.org:taxname:146468	Phylidorea Bigot, 1854			genus	Limoniidae;Limnophilinae	Diptera	Limoniidae	Phylidorea			Bigot, 1854
urn:lsid:faunaeur.org:taxname:146469	Phylidorea(Macrolabina) Savchenko, 1986			subgenus	Limoniidae;Limnophilinae;Phylidorea	Diptera	Limoniidae	Phylidorea	Phylidorea(Macrolabina)		Savchenko, 1986
urn:lsid:faunaeur.org:taxname:146471	Phylidorea nigronotata (Siebke, 1870)			species	Limoniidae;Limnophilinae;Phylidorea;Phylidorea(Macrolabina)	Diptera	Limoniidae	Phylidorea	Phylidorea(Macrolabina)	nigronotata	(Siebke, 1870)
urn:lsid:faunaeur.org:taxname:146474	Phylidorea(Paraphylidorea) Savchenko, 1986			subgenus	Limoniidae;Limnophilinae;Phylidorea	Diptera	Limoniidae	Phylidorea	Phylidorea(Paraphylidorea)		Savchenko, 1986
urn:lsid:faunaeur.org:taxname:146475	Phylidorea fulvonervosa (Schummel, 1829)			species	Limoniidae;Limnophilinae;Phylidorea;Phylidorea(Paraphylidorea)	Diptera	Limoniidae	Phylidorea	Phylidorea(Paraphylidorea)	fulvonervosa	(Schummel, 1829)
urn:lsid:faunaeur.org:taxname:146477	Phylidorea(Phylidorea) Bigot, 1854			subgenus	Limoniidae;Limnophilinae;Phylidorea	Diptera	Limoniidae	Phylidorea	Phylidorea(Phylidorea)		Bigot, 1854
urn:lsid:faunaeur.org:taxname:146479	Phylidorea abdominalis (Staeger, 1840)			species	Limoniidae;Limnophilinae;Phylidorea;Phylidorea(Phylidorea)	Diptera	Limoniidae	Phylidorea	Phylidorea(Phylidorea)	abdominalis	(Staeger, 1840)
urn:lsid:faunaeur.org:taxname:146481	Phylidorea bicolor (Meigen, 1804)			species	Limoniidae;Limnophilinae;Phylidorea;Phylidorea(Phylidorea)	Diptera	Limoniidae	Phylidorea	Phylidorea(Phylidorea)	bicolor	(Meigen, 1804)
urn:lsid:faunaeur.org:taxname:146483	Phylidorea ferruginea (Meigen, 1818)			species	Limoniidae;Limnophilinae;Phylidorea;Phylidorea(Phylidorea)	Diptera	Limoniidae	Phylidorea	Phylidorea(Phylidorea)	ferruginea	(Meigen, 1818)
urn:lsid:faunaeur.org:taxname:146487	Phylidorea heterogyna (Bergroth, 1913)			species	Limoniidae;Limnophilinae;Phylidorea;Phylidorea(Phylidorea)	Diptera	Limoniidae	Phylidorea	Phylidorea(Phylidorea)	heterogyna	(Bergroth, 1913)
urn:lsid:faunaeur.org:taxname:146488	Phylidorea longicornis (Schummel, 1829)			species	Limoniidae;Limnophilinae;Phylidorea;Phylidorea(Phylidorea)	Diptera	Limoniidae	Phylidorea	Phylidorea(Phylidorea)	longicornis	(Schummel, 1829)
urn:lsid:faunaeur.org:taxname:146492	Phylidorea nervosa (Schummel, 1829)			species	Limoniidae;Limnophilinae;Phylidorea;Phylidorea(Phylidorea)	Diptera	Limoniidae	Phylidorea	Phylidorea(Phylidorea)	nervosa	(Schummel, 1829)
urn:lsid:faunaeur.org:taxname:146494	Phylidorea squalens (Zetterstedt, 1838)			species	Limoniidae;Limnophilinae;Phylidorea;Phylidorea(Phylidorea)	Diptera	Limoniidae	Phylidorea	Phylidorea(Phylidorea)	squalens	(Zetterstedt, 1838)
urn:lsid:faunaeur.org:taxname:146498	Phylidorea umbrarum (Krogerus, 1937)			species	Limoniidae;Limnophilinae;Phylidorea;Phylidorea(Phylidorea)	Diptera	Limoniidae	Phylidorea	Phylidorea(Phylidorea)	umbrarum	(Krogerus, 1937)
urn:lsid:faunaeur.org:taxname:146455	Pilaria Sintenis, 1889			genus	Limoniidae;Limnophilinae	Diptera	Limoniidae	Pilaria			Sintenis, 1889
urn:lsid:faunaeur.org:taxname:146456	Pilaria decolor (Zetterstedt, 1851)			species	Limoniidae;Limnophilinae;Pilaria	Diptera	Limoniidae	Pilaria		decolor	(Zetterstedt, 1851)
urn:lsid:faunaeur.org:taxname:146459	Pilaria discicollis (Meigen, 1818)			species	Limoniidae;Limnophilinae;Pilaria	Diptera	Limoniidae	Pilaria		discicollis	(Meigen, 1818)
urn:lsid:faunaeur.org:taxname:146463	Pilaria meridiana (Staeger, 1840)			species	Limoniidae;Limnophilinae;Pilaria	Diptera	Limoniidae	Pilaria		meridiana	(Staeger, 1840)
urn:lsid:faunaeur.org:taxname:146465	Pilaria nigropunctata (Agrell, 1945)			species	Limoniidae;Limnophilinae;Pilaria	Diptera	Limoniidae	Pilaria		nigropunctata	(Agrell, 1945)
urn:lsid:faunaeur.org:taxname:146466	Pilaria scutellata (Staeger, 1840)			species	Limoniidae;Limnophilinae;Pilaria	Diptera	Limoniidae	Pilaria		scutellata	(Staeger, 1840)
urn:lsid:faunaeur.org:taxname:146443	Pseudolimnophila Alexander, 1919			genus	Limoniidae;Limnophilinae	Diptera	Limoniidae	Pseudolimnophila			Alexander, 1919
urn:lsid:faunaeur.org:taxname:146443	Pseudolimnophila(Pseudolimnophila) Alexander, 1919			subgenus	Limoniidae;Limnophilinae;Pseudolimnophila	Diptera	Limoniidae	Pseudolimnophila	Pseudolimnophila(Pseudolimnophila)		Alexander, 1919
urn:lsid:faunaeur.org:taxname:146446	Pseudolimnophila lucorum (Meigen, 1818)			species	Limoniidae;Limnophilinae;Pseudolimnophila;Pseudolimnophila(Pseudolimnophila)	Diptera	Limoniidae	Pseudolimnophila	Pseudolimnophila(Pseudolimnophila)	lucorum	(Meigen, 1818)
	Limoniinae Speiser, 1909			subfamily	Limoniidae	Diptera	Limoniidae				Speiser, 1909
urn:lsid:faunaeur.org:taxname:145831	Achyrolimonia Alexander, 1965			genus	Limoniidae;Limoniinae	Diptera	Limoniidae	Achyrolimonia			Alexander, 1965
urn:lsid:faunaeur.org:taxname:145833	Achyrolimonia decemmaculata (Loew, 1873)			species	Limoniidae;Limoniinae;Achyrolimonia	Diptera	Limoniidae	Achyrolimonia		decemmaculata	(Loew, 1873)
urn:lsid:faunaeur.org:taxname:145534	Antocha Osten Sacken, 1860			genus	Limoniidae;Limoniinae	Diptera	Limoniidae	Antocha			Osten Sacken, 1860
urn:lsid:faunaeur.org:taxname:145535	Antocha(Antocha) Osten Sacken, 1860			subgenus	Limoniidae;Limoniinae;Antocha	Diptera	Limoniidae	Antocha	Antocha(Antocha)		Osten Sacken, 1860
urn:lsid:faunaeur.org:taxname:145537	Antocha vitripennis (Meigen, 1830)			species	Limoniidae;Limoniinae;Antocha;Antocha(Antocha)	Diptera	Limoniidae	Antocha	Antocha(Antocha)	vitripennis	(Meigen, 1830)
urn:lsid:faunaeur.org:taxname:145820	Atypophthalmus Brunetti, 1911			genus	Limoniidae;Limoniinae	Diptera	Limoniidae	Atypophthalmus			Brunetti, 1911
urn:lsid:faunaeur.org:taxname:145821	Atypophthalmus(Atypophthalmus) Brunetti, 1911			subgenus	Limoniidae;Limoniinae;Atypophthalmus	Diptera	Limoniidae	Atypophthalmus	Atypophthalmus(Atypophthalmus)		Brunetti, 1911
urn:lsid:faunaeur.org:taxname:145822	Atypophthalmus inustus (Meigen, 1818)			species	Limoniidae;Limoniinae;Atypophthalmus;Atypophthalmus(Atypophthalmus)	Diptera	Limoniidae	Atypophthalmus	Atypophthalmus(Atypophthalmus)	inustus	(Meigen, 1818)
urn:lsid:faunaeur.org:taxname:145567	Dicranomyia Stephens, 1829			genus	Limoniidae;Limoniinae	Diptera	Limoniidae	Dicranomyia			Stephens, 1829
urn:lsid:faunaeur.org:taxname:145672	Dicranomyia(Dicranomyia) Stephens, 1829			subgenus	Limoniidae;Limoniinae;Dicranomyia	Diptera	Limoniidae	Dicranomyia	Dicranomyia(Dicranomyia)		Stephens, 1829
urn:lsid:faunaeur.org:taxname:145676	Dicranomyia aperta Wahlgren, 1904			species	Limoniidae;Limoniinae;Dicranomyia;Dicranomyia(Dicranomyia)	Diptera	Limoniidae	Dicranomyia	Dicranomyia(Dicranomyia)	aperta	Wahlgren, 1904
urn:lsid:faunaeur.org:taxname:145678	Dicranomyia autumnalis (Staeger, 1840)			species	Limoniidae;Limoniinae;Dicranomyia;Dicranomyia(Dicranomyia)	Diptera	Limoniidae	Dicranomyia	Dicranomyia(Dicranomyia)	autumnalis	(Staeger, 1840)
urn:lsid:faunaeur.org:taxname:145689	Dicranomyia consimilis (Zetterstedt, 1838)			species	Limoniidae;Limoniinae;Dicranomyia;Dicranomyia(Dicranomyia)	Diptera	Limoniidae	Dicranomyia	Dicranomyia(Dicranomyia)	consimilis	(Zetterstedt, 1838)
urn:lsid:faunaeur.org:taxname:145690	Dicranomyia didyma (Meigen, 1804)			species	Limoniidae;Limoniinae;Dicranomyia;Dicranomyia(Dicranomyia)	Diptera	Limoniidae	Dicranomyia	Dicranomyia(Dicranomyia)	didyma	(Meigen, 1804)
urn:lsid:faunaeur.org:taxname:145693	Dicranomyia distendens Lundström, 1912			species	Limoniidae;Limoniinae;Dicranomyia;Dicranomyia(Dicranomyia)	Diptera	Limoniidae	Dicranomyia	Dicranomyia(Dicranomyia)	distendens	Lundström, 1912
urn:lsid:faunaeur.org:taxname:145696	Dicranomyia frontalis (Staeger, 1840)			species	Limoniidae;Limoniinae;Dicranomyia;Dicranomyia(Dicranomyia)	Diptera	Limoniidae	Dicranomyia	Dicranomyia(Dicranomyia)	frontalis	(Staeger, 1840)
urn:lsid:faunaeur.org:taxname:145700	Dicranomyia halterata Osten Sacken, 1869			species	Limoniidae;Limoniinae;Dicranomyia;Dicranomyia(Dicranomyia)	Diptera	Limoniidae	Dicranomyia	Dicranomyia(Dicranomyia)	halterata	Osten Sacken, 1869
urn:lsid:faunaeur.org:taxname:145702	Dicranomyia handlirschi Lackschewitz, 1928			species	Limoniidae;Limoniinae;Dicranomyia;Dicranomyia(Dicranomyia)	Diptera	Limoniidae	Dicranomyia	Dicranomyia(Dicranomyia)	handlirschi	Lackschewitz, 1928
urn:lsid:faunaeur.org:taxname:145704	Dicranomyia hyalinata (Zetterstedt, 1851)			species	Limoniidae;Limoniinae;Dicranomyia;Dicranomyia(Dicranomyia)	Diptera	Limoniidae	Dicranomyia	Dicranomyia(Dicranomyia)	hyalinata	(Zetterstedt, 1851)
urn:lsid:faunaeur.org:taxname:145710	Dicranomyia longipennis (Schummel, 1829)			species	Limoniidae;Limoniinae;Dicranomyia;Dicranomyia(Dicranomyia)	Diptera	Limoniidae	Dicranomyia	Dicranomyia(Dicranomyia)	longipennis	(Schummel, 1829)
urn:lsid:faunaeur.org:taxname:145720	Dicranomyia mitis (Meigen, 1830)			species	Limoniidae;Limoniinae;Dicranomyia;Dicranomyia(Dicranomyia)	Diptera	Limoniidae	Dicranomyia	Dicranomyia(Dicranomyia)	mitis	(Meigen, 1830)
urn:lsid:faunaeur.org:taxname:145727	Dicranomyia modesta (Meigen, 1818)			species	Limoniidae;Limoniinae;Dicranomyia;Dicranomyia(Dicranomyia)	Diptera	Limoniidae	Dicranomyia	Dicranomyia(Dicranomyia)	modesta	(Meigen, 1818)
urn:lsid:faunaeur.org:taxname:145730	Dicranomyia moniliformis Doane, 1900			species	Limoniidae;Limoniinae;Dicranomyia;Dicranomyia(Dicranomyia)	Diptera	Limoniidae	Dicranomyia	Dicranomyia(Dicranomyia)	moniliformis	Doane, 1900
urn:lsid:faunaeur.org:taxname:145731	Dicranomyia omissinervis Meijere, 1918			species	Limoniidae;Limoniinae;Dicranomyia;Dicranomyia(Dicranomyia)	Diptera	Limoniidae	Dicranomyia	Dicranomyia(Dicranomyia)	omissinervis	Meijere, 1918
urn:lsid:faunaeur.org:taxname:145733	Dicranomyia patens Lundström, 1907			species	Limoniidae;Limoniinae;Dicranomyia;Dicranomyia(Dicranomyia)	Diptera	Limoniidae	Dicranomyia	Dicranomyia(Dicranomyia)	patens	Lundström, 1907
urn:lsid:faunaeur.org:taxname:145735	Dicranomyia radegasti Stary, 1993			species	Limoniidae;Limoniinae;Dicranomyia;Dicranomyia(Dicranomyia)	Diptera	Limoniidae	Dicranomyia	Dicranomyia(Dicranomyia)	radegasti	Stary, 1993
urn:lsid:faunaeur.org:taxname:145736	Dicranomyia sera (Walker, 1848)			species	Limoniidae;Limoniinae;Dicranomyia;Dicranomyia(Dicranomyia)	Diptera	Limoniidae	Dicranomyia	Dicranomyia(Dicranomyia)	sera	(Walker, 1848)
urn:lsid:faunaeur.org:taxname:145744	Dicranomyia terraenovae Alexander, 1920			species	Limoniidae;Limoniinae;Dicranomyia;Dicranomyia(Dicranomyia)	Diptera	Limoniidae	Dicranomyia	Dicranomyia(Dicranomyia)	terraenovae	Alexander, 1920
urn:lsid:faunaeur.org:taxname:145747	Dicranomyia ventralis (Schummel, 1829)			species	Limoniidae;Limoniinae;Dicranomyia;Dicranomyia(Dicranomyia)	Diptera	Limoniidae	Dicranomyia	Dicranomyia(Dicranomyia)	ventralis	(Schummel, 1829)
urn:lsid:faunaeur.org:taxname:145755	Dicranomyia zernyi Lackschewitz, 1928			species	Limoniidae;Limoniinae;Dicranomyia;Dicranomyia(Dicranomyia)	Diptera	Limoniidae	Dicranomyia	Dicranomyia(Dicranomyia)	zernyi	Lackschewitz, 1928
urn:lsid:faunaeur.org:taxname:145756	Dicranomyia(Glochina) Meigen, 1830			subgenus	Limoniidae;Limoniinae;Dicranomyia	Diptera	Limoniidae	Dicranomyia	Dicranomyia(Glochina)		Meigen, 1830
urn:lsid:faunaeur.org:taxname:145764	Dicranomyia liberta Osten Sacken, 1860			species	Limoniidae;Limoniinae;Dicranomyia;Dicranomyia(Glochina)	Diptera	Limoniidae	Dicranomyia	Dicranomyia(Glochina)	liberta	Osten Sacken, 1860
urn:lsid:faunaeur.org:taxname:145774	Dicranomyia tristis (Schummel, 1829)			species	Limoniidae;Limoniinae;Dicranomyia;Dicranomyia(Glochina)	Diptera	Limoniidae	Dicranomyia	Dicranomyia(Glochina)	tristis	(Schummel, 1829)
urn:lsid:faunaeur.org:taxname:145776	Dicranomyia(Idiopyga) Savchenko, 1987			subgenus	Limoniidae;Limoniinae;Dicranomyia	Diptera	Limoniidae	Dicranomyia	Dicranomyia(Idiopyga)		Savchenko, 1987
urn:lsid:faunaeur.org:taxname:145779	Dicranomyia danica Kuntze, 1919			species	Limoniidae;Limoniinae;Dicranomyia;Dicranomyia(Idiopyga)	Diptera	Limoniidae	Dicranomyia	Dicranomyia(Idiopyga)	danica	Kuntze, 1919
urn:lsid:faunaeur.org:taxname:145780	Dicranomyia esbeni (Nielsen, 1940)			species	Limoniidae;Limoniinae;Dicranomyia;Dicranomyia(Idiopyga)	Diptera	Limoniidae	Dicranomyia	Dicranomyia(Idiopyga)	esbeni	(Nielsen, 1940)
urn:lsid:faunaeur.org:taxname:145781	Dicranomyia halterella Edwards, 1921			species	Limoniidae;Limoniinae;Dicranomyia;Dicranomyia(Idiopyga)	Diptera	Limoniidae	Dicranomyia	Dicranomyia(Idiopyga)	halterella	Edwards, 1921
urn:lsid:faunaeur.org:taxname:145782	Dicranomyia intricata Alexander, 1927			species	Limoniidae;Limoniinae;Dicranomyia;Dicranomyia(Idiopyga)	Diptera	Limoniidae	Dicranomyia	Dicranomyia(Idiopyga)	intricata	Alexander, 1927
urn:lsid:faunaeur.org:taxname:145784	Dicranomyia klefbecki (Tjeder, 1941)			species	Limoniidae;Limoniinae;Dicranomyia;Dicranomyia(Idiopyga)	Diptera	Limoniidae	Dicranomyia	Dicranomyia(Idiopyga)	klefbecki	(Tjeder, 1941)
urn:lsid:faunaeur.org:taxname:145786	Dicranomyia lulensis (Tjeder, 1969)			species	Limoniidae;Limoniinae;Dicranomyia;Dicranomyia(Idiopyga)	Diptera	Limoniidae	Dicranomyia	Dicranomyia(Idiopyga)	lulensis	(Tjeder, 1969)
urn:lsid:faunaeur.org:taxname:145787	Dicranomyia magnicauda Lundström, 1912			species	Limoniidae;Limoniinae;Dicranomyia;Dicranomyia(Idiopyga)	Diptera	Limoniidae	Dicranomyia	Dicranomyia(Idiopyga)	magnicauda	Lundström, 1912
urn:lsid:faunaeur.org:taxname:145793	Dicranomyia murina (Zetterstedt, 1851)			species	Limoniidae;Limoniinae;Dicranomyia;Dicranomyia(Idiopyga)	Diptera	Limoniidae	Dicranomyia	Dicranomyia(Idiopyga)	murina	(Zetterstedt, 1851)
urn:lsid:faunaeur.org:taxname:145795	Dicranomyia ponojensis Lundström, 1912			species	Limoniidae;Limoniinae;Dicranomyia;Dicranomyia(Idiopyga)	Diptera	Limoniidae	Dicranomyia	Dicranomyia(Idiopyga)	ponojensis	Lundström, 1912
urn:lsid:faunaeur.org:taxname:145796	Dicranomyia stigmatica (Meigen, 1830)			species	Limoniidae;Limoniinae;Dicranomyia;Dicranomyia(Idiopyga)	Diptera	Limoniidae	Dicranomyia	Dicranomyia(Idiopyga)	stigmatica	(Meigen, 1830)
urn:lsid:faunaeur.org:taxname:145797	Dicranomyia(Melanolimonia) Alexander, 1965			subgenus	Limoniidae;Limoniinae;Dicranomyia	Diptera	Limoniidae	Dicranomyia	Dicranomyia(Melanolimonia)		Alexander, 1965
urn:lsid:faunaeur.org:taxname:145799	Dicranomyia caledonica Edwards, 1926			species	Limoniidae;Limoniinae;Dicranomyia;Dicranomyia(Melanolimonia)	Diptera	Limoniidae	Dicranomyia	Dicranomyia(Melanolimonia)	caledonica	Edwards, 1926
urn:lsid:faunaeur.org:taxname:145804	Dicranomyia morio (Fabricius, 1787)			species	Limoniidae;Limoniinae;Dicranomyia;Dicranomyia(Melanolimonia)	Diptera	Limoniidae	Dicranomyia	Dicranomyia(Melanolimonia)	morio	(Fabricius, 1787)
urn:lsid:faunaeur.org:taxname:145807	Dicranomyia occidua Edwards, 1926			species	Limoniidae;Limoniinae;Dicranomyia;Dicranomyia(Melanolimonia)	Diptera	Limoniidae	Dicranomyia	Dicranomyia(Melanolimonia)	occidua	Edwards, 1926
urn:lsid:faunaeur.org:taxname:145808	Dicranomyia rufiventris (Strobl, 1901)			species	Limoniidae;Limoniinae;Dicranomyia;Dicranomyia(Melanolimonia)	Diptera	Limoniidae	Dicranomyia	Dicranomyia(Melanolimonia)	rufiventris	(Strobl, 1901)
urn:lsid:faunaeur.org:taxname:145809	Dicranomyia stylifera Lackschewitz, 1928			species	Limoniidae;Limoniinae;Dicranomyia;Dicranomyia(Melanolimonia)	Diptera	Limoniidae	Dicranomyia	Dicranomyia(Melanolimonia)	stylifera	Lackschewitz, 1928
urn:lsid:faunaeur.org:taxname:145811	Dicranomyia(Numantia) Bigot, 1854			subgenus	Limoniidae;Limoniinae;Dicranomyia	Diptera	Limoniidae	Dicranomyia	Dicranomyia(Numantia)		Bigot, 1854
urn:lsid:faunaeur.org:taxname:145812	Dicranomyia fusca (Meigen, 1804)			species	Limoniidae;Limoniinae;Dicranomyia;Dicranomyia(Numantia)	Diptera	Limoniidae	Dicranomyia	Dicranomyia(Numantia)	fusca	(Meigen, 1804)
urn:lsid:faunaeur.org:taxname:145999	Dicranoptycha Osten Sacken, 1860			genus	Limoniidae;Limoniinae	Diptera	Limoniidae	Dicranoptycha			Osten Sacken, 1860
urn:lsid:faunaeur.org:taxname:146000	Dicranoptycha cinerascens (Meigen, 1818)			species	Limoniidae;Limoniinae;Dicranoptycha	Diptera	Limoniidae	Dicranoptycha		cinerascens	(Meigen, 1818)
urn:lsid:faunaeur.org:taxname:146001	Dicranoptycha fuscescens (Schummel, 1829)			species	Limoniidae;Limoniinae;Dicranoptycha	Diptera	Limoniidae	Dicranoptycha		fuscescens	(Schummel, 1829)
urn:lsid:faunaeur.org:taxname:145665	Discobola Osten Sacken, 1865			genus	Limoniidae;Limoniinae	Diptera	Limoniidae	Discobola			Osten Sacken, 1865
urn:lsid:faunaeur.org:taxname:145667	Discobola annulata (Linnaeus, 1758)			species	Limoniidae;Limoniinae;Discobola	Diptera	Limoniidae	Discobola		annulata	(Linnaeus, 1758)
urn:lsid:faunaeur.org:taxname:145669	Discobola caesarea (Osten Sacken, 1854)			species	Limoniidae;Limoniinae;Discobola	Diptera	Limoniidae	Discobola		caesarea	(Osten Sacken, 1854)
urn:lsid:faunaeur.org:taxname:145558	Elephantomyia Osten Sacken, 1860			genus	Limoniidae;Limoniinae	Diptera	Limoniidae	Elephantomyia			Osten Sacken, 1860
urn:lsid:faunaeur.org:taxname:145559	Elephantomyia(Elephantomyia) Osten Sacken, 1860			subgenus	Limoniidae;Limoniinae;Elephantomyia	Diptera	Limoniidae	Elephantomyia	Elephantomyia(Elephantomyia)		Osten Sacken, 1860
urn:lsid:faunaeur.org:taxname:145560	Elephantomyia edwardsi Lackschewitz, 1932			species	Limoniidae;Limoniinae;Elephantomyia;Elephantomyia(Elephantomyia)	Diptera	Limoniidae	Elephantomyia	Elephantomyia(Elephantomyia)	edwardsi	Lackschewitz, 1932
urn:lsid:faunaeur.org:taxname:145561	Elephantomyia krivosheinae Savchenko, 1976			species	Limoniidae;Limoniinae;Elephantomyia;Elephantomyia(Elephantomyia)	Diptera	Limoniidae	Elephantomyia	Elephantomyia(Elephantomyia)	krivosheinae	Savchenko, 1976
urn:lsid:faunaeur.org:taxname:145544	Helius Lepeletier & Serville, 1828			genus	Limoniidae;Limoniinae	Diptera	Limoniidae	Helius			Lepeletier & Serville, 1828
urn:lsid:faunaeur.org:taxname:145545	Helius(Helius) Lepeletier & Serville, 1828			subgenus	Limoniidae;Limoniinae;Helius	Diptera	Limoniidae	Helius	Helius(Helius)		Lepeletier & Serville, 1828
urn:lsid:faunaeur.org:taxname:145551	Helius flavus (Walker, 1856)			species	Limoniidae;Limoniinae;Helius;Helius(Helius)	Diptera	Limoniidae	Helius	Helius(Helius)	flavus	(Walker, 1856)
urn:lsid:faunaeur.org:taxname:145554	Helius longirostris (Meigen, 1818)			species	Limoniidae;Limoniinae;Helius;Helius(Helius)	Diptera	Limoniidae	Helius	Helius(Helius)	longirostris	(Meigen, 1818)
urn:lsid:faunaeur.org:taxname:145557	Helius pallirostris Edwards, 1921			species	Limoniidae;Limoniinae;Helius;Helius(Helius)	Diptera	Limoniidae	Helius	Helius(Helius)	pallirostris	Edwards, 1921
urn:lsid:faunaeur.org:taxname:145634	Libnotes Westwood, 1876			genus	Limoniidae;Limoniinae	Diptera	Limoniidae	Libnotes			Westwood, 1876
urn:lsid:faunaeur.org:taxname:145635	Libnotes(Afrolimonia) Alexander, 1965			subgenus	Limoniidae;Limoniinae;Libnotes	Diptera	Limoniidae	Libnotes	Libnotes(Afrolimonia)		Alexander, 1965
urn:lsid:faunaeur.org:taxname:145636	Libnotes ladogensis (Lackschewitz, 1940)			species	Limoniidae;Limoniinae;Libnotes;Libnotes(Afrolimonia)	Diptera	Limoniidae	Libnotes	Libnotes(Afrolimonia)	ladogensis	(Lackschewitz, 1940)
urn:lsid:faunaeur.org:taxname:145574	Limonia Meigen, 1803			genus	Limoniidae;Limoniinae	Diptera	Limoniidae	Limonia			Meigen, 1803
	Limonia(Limnobia) Meigen, 18018			subgenus	Limoniidae;Limoniinae;Limonia	Diptera	Limoniidae	Limonia	Limonia(Limnobia)		Meigen, 18018
	Limonia badia (Walker, 1848)			species	Limoniidae;Limoniinae;Limonia;Limonia(Limnobia)	Diptera	Limoniidae	Limonia	Limonia(Limnobia)	badia	(Walker, 1848)
urn:lsid:faunaeur.org:taxname:145600	Limonia flavipes (Fabricius, 1787)			species	Limoniidae;Limoniinae;Limonia;Limonia(Limnobia)	Diptera	Limoniidae	Limonia	Limonia(Limnobia)	flavipes	(Fabricius, 1787)
urn:lsid:faunaeur.org:taxname:145605	Limonia macrostigma (Schummel, 1829)			species	Limoniidae;Limoniinae;Limonia;Limonia(Limnobia)	Diptera	Limoniidae	Limonia	Limonia(Limnobia)	macrostigma	(Schummel, 1829)
urn:lsid:faunaeur.org:taxname:145606	Limonia maculicosta (Coquillett, 1905)			species	Limoniidae;Limoniinae;Limonia;Limonia(Limnobia)	Diptera	Limoniidae	Limonia	Limonia(Limnobia)	maculicosta	(Coquillett, 1905)
urn:lsid:faunaeur.org:taxname:145613	Limonia messaurea Mendl, 1971			species	Limoniidae;Limoniinae;Limonia;Limonia(Limnobia)	Diptera	Limoniidae	Limonia	Limonia(Limnobia)	messaurea	Mendl, 1971
urn:lsid:faunaeur.org:taxname:145618	Limonia nubeculosa Meigen, 1804			species	Limoniidae;Limoniinae;Limonia;Limonia(Limnobia)	Diptera	Limoniidae	Limonia	Limonia(Limnobia)	nubeculosa	Meigen, 1804
urn:lsid:faunaeur.org:taxname:145621	Limonia phragmitidis (Schrank, 1781)			species	Limoniidae;Limoniinae;Limonia;Limonia(Limnobia)	Diptera	Limoniidae	Limonia	Limonia(Limnobia)	phragmitidis	(Schrank, 1781)
urn:lsid:faunaeur.org:taxname:145624	Limonia stigma (Meigen, 1818)			species	Limoniidae;Limoniinae;Limonia;Limonia(Limnobia)	Diptera	Limoniidae	Limonia	Limonia(Limnobia)	stigma	(Meigen, 1818)
urn:lsid:faunaeur.org:taxname:145628	Limonia sylvicola (Schummel, 1829)			species	Limoniidae;Limoniinae;Limonia;Limonia(Limnobia)	Diptera	Limoniidae	Limonia	Limonia(Limnobia)	sylvicola	(Schummel, 1829)
urn:lsid:faunaeur.org:taxname:145633	Limonia trivittata (Schummel, 1829)			species	Limoniidae;Limoniinae;Limonia;Limonia(Limnobia)	Diptera	Limoniidae	Limonia	Limonia(Limnobia)	trivittata	(Schummel, 1829)
urn:lsid:faunaeur.org:taxname:145987	Lipsothrix Loew, 1873			genus	Limoniidae;Limoniinae	Diptera	Limoniidae	Lipsothrix			Loew, 1873
urn:lsid:faunaeur.org:taxname:145988	Lipsothrix ecucullata Edwards, 1938			species	Limoniidae;Limoniinae;Lipsothrix	Diptera	Limoniidae	Lipsothrix		ecucullata	Edwards, 1938
urn:lsid:faunaeur.org:taxname:145989	Lipsothrix errans (Walker, 1848)			species	Limoniidae;Limoniinae;Lipsothrix	Diptera	Limoniidae	Lipsothrix		errans	(Walker, 1848)
urn:lsid:faunaeur.org:taxname:145577	Metalimnobia Matsumura, 1911			genus	Limoniidae;Limoniinae	Diptera	Limoniidae	Metalimnobia			Matsumura, 1911
urn:lsid:faunaeur.org:taxname:145578	Metalimnobia(Metalimnobia) Matsumura, 1911			subgenus	Limoniidae;Limoniinae;Metalimnobia	Diptera	Limoniidae	Metalimnobia	Metalimnobia(Metalimnobia)		Matsumura, 1911
urn:lsid:faunaeur.org:taxname:145579	Metalimnobia bifasciata (Schrank, 1781)			species	Limoniidae;Limoniinae;Metalimnobia;Metalimnobia(Metalimnobia)	Diptera	Limoniidae	Metalimnobia	Metalimnobia(Metalimnobia)	bifasciata	(Schrank, 1781)
	Metalimnobia charlesi Salmela & Stary, 2008			species	Limoniidae;Limoniinae;Metalimnobia;Metalimnobia(Metalimnobia)	Diptera	Limoniidae	Metalimnobia	Metalimnobia(Metalimnobia)	charlesi	Salmela & Stary, 2008
urn:lsid:faunaeur.org:taxname:145582	Metalimnobia quadrimaculata (Linnaeus, 1761)			species	Limoniidae;Limoniinae;Metalimnobia;Metalimnobia(Metalimnobia)	Diptera	Limoniidae	Metalimnobia	Metalimnobia(Metalimnobia)	quadrimaculata	(Linnaeus, 1761)
urn:lsid:faunaeur.org:taxname:145586	Metalimnobia quadrinotata (Meigen, 1818)			species	Limoniidae;Limoniinae;Metalimnobia;Metalimnobia(Metalimnobia)	Diptera	Limoniidae	Metalimnobia	Metalimnobia(Metalimnobia)	quadrinotata	(Meigen, 1818)
	Metalimnobia tenua Savchenko, 1976			species	Limoniidae;Limoniinae;Metalimnobia;Metalimnobia(Metalimnobia)	Diptera	Limoniidae	Metalimnobia	Metalimnobia(Metalimnobia)	tenua	Savchenko, 1976
urn:lsid:faunaeur.org:taxname:145589	Metalimnobia zetterstedti (Tjeder, 1968)			species	Limoniidae;Limoniinae;Metalimnobia;Metalimnobia(Metalimnobia)	Diptera	Limoniidae	Metalimnobia	Metalimnobia(Metalimnobia)	zetterstedti	(Tjeder, 1968)
urn:lsid:faunaeur.org:taxname:145573	Neolimonia Alexander, 1964			genus	Limoniidae;Limoniinae	Diptera	Limoniidae	Neolimonia			Alexander, 1964
urn:lsid:faunaeur.org:taxname:145575	Neolimonia dumetorum (Meigen, 1804)			species	Limoniidae;Limoniinae;Neolimonia	Diptera	Limoniidae	Neolimonia		dumetorum	(Meigen, 1804)
urn:lsid:faunaeur.org:taxname:145521	Orimarga Osten Sacken, 1869			genus	Limoniidae;Limoniinae	Diptera	Limoniidae	Orimarga			Osten Sacken, 1869
urn:lsid:faunaeur.org:taxname:145522	Orimarga(Orimarga) Osten Sacken, 1869			subgenus	Limoniidae;Limoniinae;Orimarga	Diptera	Limoniidae	Orimarga	Orimarga(Orimarga)		Osten Sacken, 1869
urn:lsid:faunaeur.org:taxname:145524	Orimarga attenuata (Walker, 1848)			species	Limoniidae;Limoniinae;Orimarga;Orimarga(Orimarga)	Diptera	Limoniidae	Orimarga	Orimarga(Orimarga)	attenuata	(Walker, 1848)
urn:lsid:faunaeur.org:taxname:145527	Orimarga juvenilis (Zetterstedt, 1851)			species	Limoniidae;Limoniinae;Orimarga;Orimarga(Orimarga)	Diptera	Limoniidae	Orimarga	Orimarga(Orimarga)	juvenilis	(Zetterstedt, 1851)
urn:lsid:faunaeur.org:taxname:145563	Rhipidia Meigen, 1818			genus	Limoniidae;Limoniinae	Diptera	Limoniidae	Rhipidia			Meigen, 1818
urn:lsid:faunaeur.org:taxname:145564	Rhipidia(Rhipidia) Meigen, 1818			subgenus	Limoniidae;Limoniinae;Rhipidia	Diptera	Limoniidae	Rhipidia	Rhipidia(Rhipidia)		Meigen, 1818
urn:lsid:faunaeur.org:taxname:145566	Rhipidia maculata Meigen, 1818			species	Limoniidae;Limoniinae;Rhipidia;Rhipidia(Rhipidia)	Diptera	Limoniidae	Rhipidia	Rhipidia(Rhipidia)	maculata	Meigen, 1818
urn:lsid:faunaeur.org:taxname:145572	Rhipidia uniseriata Schiner, 1864			species	Limoniidae;Limoniinae;Rhipidia;Rhipidia(Rhipidia)	Diptera	Limoniidae	Rhipidia	Rhipidia(Rhipidia)	uniseriata	Schiner, 1864
	Cylindrotomidae Schiner, 1863			family		Diptera	Cylindrotomidae				Schiner, 1863
urn:lsid:faunaeur.org:taxname:145507	Cylindrotoma Macquart, 1834			genus	Cylindrotomidae	Diptera	Cylindrotomidae	Cylindrotoma			Macquart, 1834
urn:lsid:faunaeur.org:taxname:145510	Cylindrotoma borealis Peus, 1952			species	Cylindrotomidae;Cylindrotoma	Diptera	Cylindrotomidae	Cylindrotoma		borealis	Peus, 1952
urn:lsid:faunaeur.org:taxname:145511	Cylindrotoma distinctissima (Meigen, 1818)			species	Cylindrotomidae;Cylindrotoma	Diptera	Cylindrotomidae	Cylindrotoma		distinctissima	(Meigen, 1818)
urn:lsid:faunaeur.org:taxname:145514	Cylindrotoma nigriventris Loew, 1849			species	Cylindrotomidae;Cylindrotoma	Diptera	Cylindrotomidae	Cylindrotoma		nigriventris	Loew, 1849
urn:lsid:faunaeur.org:taxname:145503	Diogma Edwards, 1938			genus	Cylindrotomidae	Diptera	Cylindrotomidae	Diogma			Edwards, 1938
urn:lsid:faunaeur.org:taxname:145504	Diogma caudata Takahashi, 1960			species	Cylindrotomidae;Diogma	Diptera	Cylindrotomidae	Diogma		caudata	Takahashi, 1960
urn:lsid:faunaeur.org:taxname:145506	Diogma glabrata (Meigen, 1818)			species	Cylindrotomidae;Diogma	Diptera	Cylindrotomidae	Diogma		glabrata	(Meigen, 1818)
urn:lsid:faunaeur.org:taxname:145499	Phalacrocera Schiner, 1863			genus	Cylindrotomidae	Diptera	Cylindrotomidae	Phalacrocera			Schiner, 1863
urn:lsid:faunaeur.org:taxname:145500	Phalacrocera replicata (Linnaeus, 1758)			species	Cylindrotomidae;Phalacrocera	Diptera	Cylindrotomidae	Phalacrocera		replicata	(Linnaeus, 1758)
urn:lsid:faunaeur.org:taxname:145495	Triogma Schiner, 1863			genus	Cylindrotomidae	Diptera	Cylindrotomidae	Triogma			Schiner, 1863
urn:lsid:faunaeur.org:taxname:145497	Triogma trisulcata (Schummel, 1829)			species	Cylindrotomidae;Triogma	Diptera	Cylindrotomidae	Triogma		trisulcata	(Schummel, 1829)
	Tipulidae Latreille, 1802			family		Diptera	Tipulidae				Latreille, 1802
	Ctenophorinae Osten Sacken, 1887			subfamily	Tipulidae	Diptera	Tipulidae				Osten Sacken, 1887
	Ctenophorini Osten Sacken, 1887			tribe	Tipulidae;Ctenophorinae	Diptera	Tipulidae				Osten Sacken, 1887
urn:lsid:faunaeur.org:taxname:146726	Ctenophora Meigen, 1803			genus	Tipulidae;Ctenophorinae;Ctenophorini	Diptera	Tipulidae	Ctenophora			Meigen, 1803
urn:lsid:faunaeur.org:taxname:146731	Ctenophora(Ctenophora) Meigen, 1803			subgenus	Tipulidae;Ctenophorinae;Ctenophorini;Ctenophora	Diptera	Tipulidae	Ctenophora	Ctenophora(Ctenophora)		Meigen, 1803
urn:lsid:faunaeur.org:taxname:146734	Ctenophora flaveolata (Fabricius, 1794)			species	Tipulidae;Ctenophorinae;Ctenophorini;Ctenophora;Ctenophora(Ctenophora)	Diptera	Tipulidae	Ctenophora	Ctenophora(Ctenophora)	flaveolata	(Fabricius, 1794)
urn:lsid:faunaeur.org:taxname:146735	Ctenophora guttata Meigen, 1818			species	Tipulidae;Ctenophorinae;Ctenophorini;Ctenophora;Ctenophora(Ctenophora)	Diptera	Tipulidae	Ctenophora	Ctenophora(Ctenophora)	guttata	Meigen, 1818
urn:lsid:faunaeur.org:taxname:146737	Ctenophora nigriceps (Tjeder, 1949)			species	Tipulidae;Ctenophorinae;Ctenophorini;Ctenophora;Ctenophora(Ctenophora)	Diptera	Tipulidae	Ctenophora	Ctenophora(Ctenophora)	nigriceps	(Tjeder, 1949)
urn:lsid:faunaeur.org:taxname:146740	Ctenophora pectinicornis (Linnaeus, 1758)			species	Tipulidae;Ctenophorinae;Ctenophorini;Ctenophora;Ctenophora(Ctenophora)	Diptera	Tipulidae	Ctenophora	Ctenophora(Ctenophora)	pectinicornis	(Linnaeus, 1758)
urn:lsid:faunaeur.org:taxname:146746	Dictenidia Brulle, 1833			genus	Tipulidae;Ctenophorinae;Ctenophorini	Diptera	Tipulidae	Dictenidia			Brulle, 1833
urn:lsid:faunaeur.org:taxname:146749	Dictenidia bimaculata (Linnaeus, 1761)			species	Tipulidae;Ctenophorinae;Ctenophorini;Dictenidia	Diptera	Tipulidae	Dictenidia		bimaculata	(Linnaeus, 1761)
urn:lsid:faunaeur.org:taxname:146872	Phoroctenia Coquillett, 1910			genus	Tipulidae;Ctenophorinae;Ctenophorini	Diptera	Tipulidae	Phoroctenia			Coquillett, 1910
urn:lsid:faunaeur.org:taxname:146874	Phoroctenia vittata (Meigen, 1830)			species	Tipulidae;Ctenophorinae;Ctenophorini;Phoroctenia	Diptera	Tipulidae	Phoroctenia		vittata	(Meigen, 1830)
	Tanypterini Savchenko, 1966			tribe	Tipulidae;Ctenophorinae	Diptera	Tipulidae				Savchenko, 1966
urn:lsid:faunaeur.org:taxname:146900	Tanyptera Latreille, 1804			genus	Tipulidae;Ctenophorinae;Tanypterini	Diptera	Tipulidae	Tanyptera			Latreille, 1804
urn:lsid:faunaeur.org:taxname:146901	Tanyptera(Tanyptera) Latreille, 1804			subgenus	Tipulidae;Ctenophorinae;Tanypterini;Tanyptera	Diptera	Tipulidae	Tanyptera	Tanyptera(Tanyptera)		Latreille, 1804
urn:lsid:faunaeur.org:taxname:146906	Tanyptera atrata (Linnaeus, 1758)			species	Tipulidae;Ctenophorinae;Tanypterini;Tanyptera;Tanyptera(Tanyptera)	Diptera	Tipulidae	Tanyptera	Tanyptera(Tanyptera)	atrata	(Linnaeus, 1758)
urn:lsid:faunaeur.org:taxname:146913	Tanyptera nigricornis (Meigen, 1818)			species	Tipulidae;Ctenophorinae;Tanypterini;Tanyptera;Tanyptera(Tanyptera)	Diptera	Tipulidae	Tanyptera	Tanyptera(Tanyptera)	nigricornis	(Meigen, 1818)
	Dolichopezinae Osten Sacken, 1887			subfamily	Tipulidae	Diptera	Tipulidae				Osten Sacken, 1887
urn:lsid:faunaeur.org:taxname:146756	Dolichopeza Curtis, 1825			genus	Tipulidae;Dolichopezinae	Diptera	Tipulidae	Dolichopeza			Curtis, 1825
urn:lsid:faunaeur.org:taxname:146757	Dolichopeza(Dolichopeza) Curtis, 1825			subgenus	Tipulidae;Dolichopezinae;Dolichopeza	Diptera	Tipulidae	Dolichopeza	Dolichopeza(Dolichopeza)		Curtis, 1825
urn:lsid:faunaeur.org:taxname:146759	Dolichopeza albipes (Strom, 1768)			species	Tipulidae;Dolichopezinae;Dolichopeza;Dolichopeza(Dolichopeza)	Diptera	Tipulidae	Dolichopeza	Dolichopeza(Dolichopeza)	albipes	(Strom, 1768)
urn:lsid:faunaeur.org:taxname:146767	Dolichopeza bifida Osterbrook & Lantsov, 2011			species	Tipulidae;Dolichopezinae;Dolichopeza;Dolichopeza(Dolichopeza)	Diptera	Tipulidae	Dolichopeza	Dolichopeza(Dolichopeza)	bifida	Osterbrook & Lantsov, 2011
	Tipulinae Latreille, 1802			subfamily	Tipulidae	Diptera	Tipulidae				Latreille, 1802
	Prionocerini Savchenko, 1966			tribe	Tipulidae;Tipulinae	Diptera	Tipulidae				Savchenko, 1966
urn:lsid:faunaeur.org:taxname:146876	Prionocera Loew, 1844			genus	Tipulidae;Tipulinae;Prionocerini	Diptera	Tipulidae	Prionocera			Loew, 1844
urn:lsid:faunaeur.org:taxname:146878	Prionocera abscondita Lackschewitz, 1933			species	Tipulidae;Tipulinae;Prionocerini;Prionocera	Diptera	Tipulidae	Prionocera		abscondita	Lackschewitz, 1933
urn:lsid:faunaeur.org:taxname:146879	Prionocera chosenicola Alexander, 1945			species	Tipulidae;Tipulinae;Prionocerini;Prionocera	Diptera	Tipulidae	Prionocera		chosenicola	Alexander, 1945
urn:lsid:faunaeur.org:taxname:146884	Prionocera pubescens Loew, 1844			species	Tipulidae;Tipulinae;Prionocerini;Prionocera	Diptera	Tipulidae	Prionocera		pubescens	Loew, 1844
urn:lsid:faunaeur.org:taxname:146886	Prionocera recta Tjeder, 1948			species	Tipulidae;Tipulinae;Prionocerini;Prionocera	Diptera	Tipulidae	Prionocera		recta	Tjeder, 1948
urn:lsid:faunaeur.org:taxname:146889	Prionocera ringdahli Tjeder, 1948			species	Tipulidae;Tipulinae;Prionocerini;Prionocera	Diptera	Tipulidae	Prionocera		ringdahli	Tjeder, 1948
urn:lsid:faunaeur.org:taxname:146890	Prionocera serricornis (Zetterstedt, 1838)			species	Tipulidae;Tipulinae;Prionocerini;Prionocera	Diptera	Tipulidae	Prionocera		serricornis	(Zetterstedt, 1838)
urn:lsid:faunaeur.org:taxname:146893	Prionocera subserricornis (Zetterstedt, 1851)			species	Tipulidae;Tipulinae;Prionocerini;Prionocera	Diptera	Tipulidae	Prionocera		subserricornis	(Zetterstedt, 1851)
urn:lsid:faunaeur.org:taxname:146897	Prionocera turcica (Fabricius, 1787)			species	Tipulidae;Tipulinae;Prionocerini;Prionocera	Diptera	Tipulidae	Prionocera		turcica	(Fabricius, 1787)
urn:lsid:faunaeur.org:taxname:146899	Prionocera woodoorum Brodo, 1987			species	Tipulidae;Tipulinae;Prionocerini;Prionocera	Diptera	Tipulidae	Prionocera		woodoorum	Brodo, 1987
	Tipulini Latreille, 1802			tribe	Tipulidae;Tipulinae	Diptera	Tipulidae				Latreille, 1802
urn:lsid:faunaeur.org:taxname:146724	Angarotipula Savchenko, 1961			genus	Tipulidae;Tipulinae;Tipulini	Diptera	Tipulidae	Angarotipula			Savchenko, 1961
urn:lsid:faunaeur.org:taxname:146725	Angarotipula tumidicornis (Lundström, 1907)			species	Tipulidae;Tipulinae;Tipulini;Angarotipula	Diptera	Tipulidae	Angarotipula		tumidicornis	(Lundström, 1907)
urn:lsid:faunaeur.org:taxname:146736	Nephrotoma Meigen, 1803			genus	Tipulidae;Tipulinae;Tipulini	Diptera	Tipulidae	Nephrotoma			Meigen, 1803
urn:lsid:faunaeur.org:taxname:146777	Nephrotoma aculeata (Loew, 1871)			species	Tipulidae;Tipulinae;Tipulini;Nephrotoma	Diptera	Tipulidae	Nephrotoma		aculeata	(Loew, 1871)
urn:lsid:faunaeur.org:taxname:146779	Nephrotoma analis (Schummel, 1833)			species	Tipulidae;Tipulinae;Tipulini;Nephrotoma	Diptera	Tipulidae	Nephrotoma		analis	(Schummel, 1833)
urn:lsid:faunaeur.org:taxname:146783	Nephrotoma appendiculata (Pierre, 1919)			species	Tipulidae;Tipulinae;Tipulini;Nephrotoma	Diptera	Tipulidae	Nephrotoma		appendiculata	(Pierre, 1919)
urn:lsid:faunaeur.org:taxname:146792	Nephrotoma cornicina (Linnaeus, 1758)			species	Tipulidae;Tipulinae;Tipulini;Nephrotoma	Diptera	Tipulidae	Nephrotoma		cornicina	(Linnaeus, 1758)
urn:lsid:faunaeur.org:taxname:146801	Nephrotoma crocata (Linnaeus, 1758)			species	Tipulidae;Tipulinae;Tipulini;Nephrotoma	Diptera	Tipulidae	Nephrotoma		crocata	(Linnaeus, 1758)
urn:lsid:faunaeur.org:taxname:146812	Nephrotoma dorsalis (Fabricius, 1781)			species	Tipulidae;Tipulinae;Tipulini;Nephrotoma	Diptera	Tipulidae	Nephrotoma		dorsalis	(Fabricius, 1781)
urn:lsid:faunaeur.org:taxname:146816	Nephrotoma flavescens (Linnaeus, 1758)			species	Tipulidae;Tipulinae;Tipulini;Nephrotoma	Diptera	Tipulidae	Nephrotoma		flavescens	(Linnaeus, 1758)
urn:lsid:faunaeur.org:taxname:146832	Nephrotoma lundbecki (Nielsen, 1907)			species	Tipulidae;Tipulinae;Tipulini;Nephrotoma	Diptera	Tipulidae	Nephrotoma		lundbecki	(Nielsen, 1907)
urn:lsid:faunaeur.org:taxname:146833	Nephrotoma lunulicornis (Schummel, 1833)			species	Tipulidae;Tipulinae;Tipulini;Nephrotoma	Diptera	Tipulidae	Nephrotoma		lunulicornis	(Schummel, 1833)
urn:lsid:faunaeur.org:taxname:146840	Nephrotoma pratensis (Linnaeus, 1758)			species	Tipulidae;Tipulinae;Tipulini;Nephrotoma	Diptera	Tipulidae	Nephrotoma		pratensis	(Linnaeus, 1758)
urn:lsid:faunaeur.org:taxname:146845	Nephrotoma quadristriata (Schummel, 1833)			species	Tipulidae;Tipulinae;Tipulini;Nephrotoma	Diptera	Tipulidae	Nephrotoma		quadristriata	(Schummel, 1833)
urn:lsid:faunaeur.org:taxname:146848	Nephrotoma relicta (Savchenko, 1973)			species	Tipulidae;Tipulinae;Tipulini;Nephrotoma	Diptera	Tipulidae	Nephrotoma		relicta	(Savchenko, 1973)
urn:lsid:faunaeur.org:taxname:146855	Nephrotoma scurra (Meigen, 1818)			species	Tipulidae;Tipulinae;Tipulini;Nephrotoma	Diptera	Tipulidae	Nephrotoma		scurra	(Meigen, 1818)
urn:lsid:faunaeur.org:taxname:146860	Nephrotoma submaculosa Edwards, 1928			species	Tipulidae;Tipulinae;Tipulini;Nephrotoma	Diptera	Tipulidae	Nephrotoma		submaculosa	Edwards, 1928
urn:lsid:faunaeur.org:taxname:146862	Nephrotoma tenuipes (Riedel, 1910)			species	Tipulidae;Tipulinae;Tipulini;Nephrotoma	Diptera	Tipulidae	Nephrotoma		tenuipes	(Riedel, 1910)
urn:lsid:faunaeur.org:taxname:146864	Nigrotipula Hudson & Vane-Wright, 1969			genus	Tipulidae;Tipulinae;Tipulini	Diptera	Tipulidae	Nigrotipula			Hudson & Vane-Wright, 1969
urn:lsid:faunaeur.org:taxname:146866	Nigrotipula nigra (Linnaeus, 1758)			species	Tipulidae;Tipulinae;Tipulini;Nigrotipula	Diptera	Tipulidae	Nigrotipula		nigra	(Linnaeus, 1758)
urn:lsid:faunaeur.org:taxname:127969	Tipula Linnaeus, 1758			genus	Tipulidae;Tipulinae;Tipulini	Diptera	Tipulidae	Tipula			Linnaeus, 1758
urn:lsid:faunaeur.org:taxname:146915	Tipula(Acutipula) Alexander, 1924			subgenus	Tipulidae;Tipulinae;Tipulini;Tipula	Diptera	Tipulidae	Tipula	Tipula(Acutipula)		Alexander, 1924
urn:lsid:faunaeur.org:taxname:146924	Tipula fulvipennis De Geer, 1776			species	Tipulidae;Tipulinae;Tipulini;Tipula;Tipula(Acutipula)	Diptera	Tipulidae	Tipula	Tipula(Acutipula)	fulvipennis	De Geer, 1776
urn:lsid:faunaeur.org:taxname:146931	Tipula maxima Poda, 1761			species	Tipulidae;Tipulinae;Tipulini;Tipula;Tipula(Acutipula)	Diptera	Tipulidae	Tipula	Tipula(Acutipula)	maxima	Poda, 1761
urn:lsid:faunaeur.org:taxname:146945	Tipula(Arctotipula) Alexander, 1934			subgenus	Tipulidae;Tipulinae;Tipulini;Tipula	Diptera	Tipulidae	Tipula	Tipula(Arctotipula)		Alexander, 1934
urn:lsid:faunaeur.org:taxname:146949	Tipula salicetorum Siebke, 1870			species	Tipulidae;Tipulinae;Tipulini;Tipula;Tipula(Arctotipula)	Diptera	Tipulidae	Tipula	Tipula(Arctotipula)	salicetorum	Siebke, 1870
urn:lsid:faunaeur.org:taxname:146953	Tipula(Beringotipula) Savchenko, 1961			subgenus	Tipulidae;Tipulinae;Tipulini;Tipula	Diptera	Tipulidae	Tipula	Tipula(Beringotipula)		Savchenko, 1961
urn:lsid:faunaeur.org:taxname:146954	Tipula unca Wiedemann, 1817			species	Tipulidae;Tipulinae;Tipulini;Tipula;Tipula(Beringotipula)	Diptera	Tipulidae	Tipula	Tipula(Beringotipula)	unca	Wiedemann, 1817
urn:lsid:faunaeur.org:taxname:146958	Tipula(Dendrotipula) Savchenko, 1964			subgenus	Tipulidae;Tipulinae;Tipulini;Tipula	Diptera	Tipulidae	Tipula	Tipula(Dendrotipula)		Savchenko, 1964
urn:lsid:faunaeur.org:taxname:146959	Tipula flavolineata Meigen, 1804			species	Tipulidae;Tipulinae;Tipulini;Tipula;Tipula(Dendrotipula)	Diptera	Tipulidae	Tipula	Tipula(Dendrotipula)	flavolineata	Meigen, 1804
urn:lsid:faunaeur.org:taxname:146963	Tipula(Emodotipula) Alexander, 1966			subgenus	Tipulidae;Tipulinae;Tipulini;Tipula	Diptera	Tipulidae	Tipula	Tipula(Emodotipula)		Alexander, 1966
urn:lsid:faunaeur.org:taxname:146965	Tipula obscuriventris Strobl, 1900			species	Tipulidae;Tipulinae;Tipulini;Tipula;Tipula(Emodotipula)	Diptera	Tipulidae	Tipula	Tipula(Emodotipula)	obscuriventris	Strobl, 1900
urn:lsid:faunaeur.org:taxname:146968	Tipula(Lindnerina) Mannheims, 1965			subgenus	Tipulidae;Tipulinae;Tipulini;Tipula	Diptera	Tipulidae	Tipula	Tipula(Lindnerina)		Mannheims, 1965
urn:lsid:faunaeur.org:taxname:146970	Tipula bistilata Lundström, 1907			species	Tipulidae;Tipulinae;Tipulini;Tipula;Tipula(Lindnerina)	Diptera	Tipulidae	Tipula	Tipula(Lindnerina)	bistilata	Lundström, 1907
urn:lsid:faunaeur.org:taxname:146972	Tipula subexcisa Lundström, 1907			species	Tipulidae;Tipulinae;Tipulini;Tipula;Tipula(Lindnerina)	Diptera	Tipulidae	Tipula	Tipula(Lindnerina)	subexcisa	Lundström, 1907
urn:lsid:faunaeur.org:taxname:146973	Tipula(Lunatipula) Edwards, 1931			subgenus	Tipulidae;Tipulinae;Tipulini;Tipula	Diptera	Tipulidae	Tipula	Tipula(Lunatipula)		Edwards, 1931
urn:lsid:faunaeur.org:taxname:146977	Tipula affinis Schummel, 1833			species	Tipulidae;Tipulinae;Tipulini;Tipula;Tipula(Lunatipula)	Diptera	Tipulidae	Tipula	Tipula(Lunatipula)	affinis	Schummel, 1833
urn:lsid:faunaeur.org:taxname:147024	Tipula circumdata Siebke, 1863			species	Tipulidae;Tipulinae;Tipulini;Tipula;Tipula(Lunatipula)	Diptera	Tipulidae	Tipula	Tipula(Lunatipula)	circumdata	Siebke, 1863
urn:lsid:faunaeur.org:taxname:147045	Tipula fascipennis Meigen, 1818			species	Tipulidae;Tipulinae;Tipulini;Tipula;Tipula(Lunatipula)	Diptera	Tipulidae	Tipula	Tipula(Lunatipula)	fascipennis	Meigen, 1818
urn:lsid:faunaeur.org:taxname:147068	Tipula humilis Staeger, 1840			species	Tipulidae;Tipulinae;Tipulini;Tipula;Tipula(Lunatipula)	Diptera	Tipulidae	Tipula	Tipula(Lunatipula)	humilis	Staeger, 1840
urn:lsid:faunaeur.org:taxname:147078	Tipula laetabilis Zetterstedt, 1838			species	Tipulidae;Tipulinae;Tipulini;Tipula;Tipula(Lunatipula)	Diptera	Tipulidae	Tipula	Tipula(Lunatipula)	laetabilis	Zetterstedt, 1838
urn:lsid:faunaeur.org:taxname:147086	Tipula limitata Schummel, 1833			species	Tipulidae;Tipulinae;Tipulini;Tipula;Tipula(Lunatipula)	Diptera	Tipulidae	Tipula	Tipula(Lunatipula)	limitata	Schummel, 1833
urn:lsid:faunaeur.org:taxname:147094	Tipula lunata Linnaeus, 1758			species	Tipulidae;Tipulinae;Tipulini;Tipula;Tipula(Lunatipula)	Diptera	Tipulidae	Tipula	Tipula(Lunatipula)	lunata	Linnaeus, 1758
urn:lsid:faunaeur.org:taxname:147126	Tipula peliostigma Schummel, 1833		doubtful occurence	species	Tipulidae;Tipulinae;Tipulini;Tipula;Tipula(Lunatipula)	Diptera	Tipulidae	Tipula	Tipula(Lunatipula)	peliostigma	Schummel, 1833
urn:lsid:faunaeur.org:taxname:147147	Tipula recticornis Schummel, 1833			species	Tipulidae;Tipulinae;Tipulini;Tipula;Tipula(Lunatipula)	Diptera	Tipulidae	Tipula	Tipula(Lunatipula)	recticornis	Schummel, 1833
urn:lsid:faunaeur.org:taxname:147156	Tipula selene Meigen, 1830			species	Tipulidae;Tipulinae;Tipulini;Tipula;Tipula(Lunatipula)	Diptera	Tipulidae	Tipula	Tipula(Lunatipula)	selene	Meigen, 1830
urn:lsid:faunaeur.org:taxname:147188	Tipula trispinosa Lundström, 1907			species	Tipulidae;Tipulinae;Tipulini;Tipula;Tipula(Lunatipula)	Diptera	Tipulidae	Tipula	Tipula(Lunatipula)	trispinosa	Lundström, 1907
urn:lsid:faunaeur.org:taxname:147196	Tipula vernalis Meigen, 1804			species	Tipulidae;Tipulinae;Tipulini;Tipula;Tipula(Lunatipula)	Diptera	Tipulidae	Tipula	Tipula(Lunatipula)	vernalis	Meigen, 1804
urn:lsid:faunaeur.org:taxname:147229	Tipula(Odonatisca) Savchenko, 1956			subgenus	Tipulidae;Tipulinae;Tipulini;Tipula	Diptera	Tipulidae	Tipula	Tipula(Odonatisca)		Savchenko, 1956
urn:lsid:faunaeur.org:taxname:147231	Tipula nodicornis Meigen, 1818			species	Tipulidae;Tipulinae;Tipulini;Tipula;Tipula(Odonatisca)	Diptera	Tipulidae	Tipula	Tipula(Odonatisca)	nodicornis	Meigen, 1818
urn:lsid:faunaeur.org:taxname:147233	Tipula(Platytipula) Matsumura, 1916			subgenus	Tipulidae;Tipulinae;Tipulini;Tipula	Diptera	Tipulidae	Tipula	Tipula(Platytipula)		Matsumura, 1916
urn:lsid:faunaeur.org:taxname:147235	Tipula luteipennis Meigen, 1830			species	Tipulidae;Tipulinae;Tipulini;Tipula;Tipula(Platytipula)	Diptera	Tipulidae	Tipula	Tipula(Platytipula)	luteipennis	Meigen, 1830
urn:lsid:faunaeur.org:taxname:147239	Tipula melanoceros Schummel, 1833			species	Tipulidae;Tipulinae;Tipulini;Tipula;Tipula(Platytipula)	Diptera	Tipulidae	Tipula	Tipula(Platytipula)	melanoceros	Schummel, 1833
urn:lsid:faunaeur.org:taxname:147241	Tipula(Pterelachisus) Rondani, 1842			subgenus	Tipulidae;Tipulinae;Tipulini;Tipula	Diptera	Tipulidae	Tipula	Tipula(Pterelachisus)		Rondani, 1842
urn:lsid:faunaeur.org:taxname:147258	Tipula cinereocincta Lundström, 1907			species	Tipulidae;Tipulinae;Tipulini;Tipula;Tipula(Pterelachisus)	Diptera	Tipulidae	Tipula	Tipula(Pterelachisus)	cinereocincta	Lundström, 1907
urn:lsid:faunaeur.org:taxname:147259	Tipula crassicornis Zetterstedt, 1838			species	Tipulidae;Tipulinae;Tipulini;Tipula;Tipula(Pterelachisus)	Diptera	Tipulidae	Tipula	Tipula(Pterelachisus)	crassicornis	Zetterstedt, 1838
urn:lsid:faunaeur.org:taxname:147267	Tipula irrorata Macquart, 1826			species	Tipulidae;Tipulinae;Tipulini;Tipula;Tipula(Pterelachisus)	Diptera	Tipulidae	Tipula	Tipula(Pterelachisus)	irrorata	Macquart, 1826
urn:lsid:faunaeur.org:taxname:147270	Tipula jutlandica Nielsen, 1947			species	Tipulidae;Tipulinae;Tipulini;Tipula;Tipula(Pterelachisus)	Diptera	Tipulidae	Tipula	Tipula(Pterelachisus)	jutlandica	Nielsen, 1947
urn:lsid:faunaeur.org:taxname:147272	Tipula kaisilai Mannheims, 1954			species	Tipulidae;Tipulinae;Tipulini;Tipula;Tipula(Pterelachisus)	Diptera	Tipulidae	Tipula	Tipula(Pterelachisus)	kaisilai	Mannheims, 1954
urn:lsid:faunaeur.org:taxname:147273	Tipula laetibasis Alexander, 1934			species	Tipulidae;Tipulinae;Tipulini;Tipula;Tipula(Pterelachisus)	Diptera	Tipulidae	Tipula	Tipula(Pterelachisus)	laetibasis	Alexander, 1934
urn:lsid:faunaeur.org:taxname:147275	Tipula luridorostris Schummel, 1833			species	Tipulidae;Tipulinae;Tipulini;Tipula;Tipula(Pterelachisus)	Diptera	Tipulidae	Tipula	Tipula(Pterelachisus)	luridorostris	Schummel, 1833
urn:lsid:faunaeur.org:taxname:147278	Tipula matsumuriana Alexander, 1924			species	Tipulidae;Tipulinae;Tipulini;Tipula;Tipula(Pterelachisus)	Diptera	Tipulidae	Tipula	Tipula(Pterelachisus)	matsumuriana	Alexander, 1924
urn:lsid:faunaeur.org:taxname:147283	Tipula mutila Wahlgren, 1905			species	Tipulidae;Tipulinae;Tipulini;Tipula;Tipula(Pterelachisus)	Diptera	Tipulidae	Tipula	Tipula(Pterelachisus)	mutila	Wahlgren, 1905
urn:lsid:faunaeur.org:taxname:147286	Tipula octomaculata Savchenko, 1964			species	Tipulidae;Tipulinae;Tipulini;Tipula;Tipula(Pterelachisus)	Diptera	Tipulidae	Tipula	Tipula(Pterelachisus)	octomaculata	Savchenko, 1964
urn:lsid:faunaeur.org:taxname:147288	Tipula pabulina Meigen, 1818			species	Tipulidae;Tipulinae;Tipulini;Tipula;Tipula(Pterelachisus)	Diptera	Tipulidae	Tipula	Tipula(Pterelachisus)	pabulina	Meigen, 1818
	Tipula pauli Mannheims, 1964			species	Tipulidae;Tipulinae;Tipulini;Tipula;Tipula(Pterelachisus)	Diptera	Tipulidae	Tipula	Tipula(Pterelachisus)	pauli	Mannheims, 1964
urn:lsid:faunaeur.org:taxname:147296	Tipula pseudoirrorata Goetghebuer, 1921			species	Tipulidae;Tipulinae;Tipulini;Tipula;Tipula(Pterelachisus)	Diptera	Tipulidae	Tipula	Tipula(Pterelachisus)	pseudoirrorata	Goetghebuer, 1921
	Tipula recondita Pilipenko & Salmela, 2012			species	Tipulidae;Tipulinae;Tipulini;Tipula;Tipula(Pterelachisus)	Diptera	Tipulidae	Tipula	Tipula(Pterelachisus)	recondita	Pilipenko & Salmela, 2012
urn:lsid:faunaeur.org:taxname:147303	Tipula stenostyla Savchenko, 1964			species	Tipulidae;Tipulinae;Tipulini;Tipula;Tipula(Pterelachisus)	Diptera	Tipulidae	Tipula	Tipula(Pterelachisus)	stenostyla	Savchenko, 1964
urn:lsid:faunaeur.org:taxname:147305	Tipula submarmorata Schummel, 1833			species	Tipulidae;Tipulinae;Tipulini;Tipula;Tipula(Pterelachisus)	Diptera	Tipulidae	Tipula	Tipula(Pterelachisus)	submarmorata	Schummel, 1833
urn:lsid:faunaeur.org:taxname:147310	Tipula truncorum Meigen, 1830			species	Tipulidae;Tipulinae;Tipulini;Tipula;Tipula(Pterelachisus)	Diptera	Tipulidae	Tipula	Tipula(Pterelachisus)	truncorum	Meigen, 1830
urn:lsid:faunaeur.org:taxname:147315	Tipula varipennis Meigen, 1818			species	Tipulidae;Tipulinae;Tipulini;Tipula;Tipula(Pterelachisus)	Diptera	Tipulidae	Tipula	Tipula(Pterelachisus)	varipennis	Meigen, 1818
urn:lsid:faunaeur.org:taxname:147319	Tipula wahlgreni Lackschewitz, 1925			species	Tipulidae;Tipulinae;Tipulini;Tipula;Tipula(Pterelachisus)	Diptera	Tipulidae	Tipula	Tipula(Pterelachisus)	wahlgreni	Lackschewitz, 1925
urn:lsid:faunaeur.org:taxname:147320	Tipula winthemi Lackschewitz, 1932			species	Tipulidae;Tipulinae;Tipulini;Tipula;Tipula(Pterelachisus)	Diptera	Tipulidae	Tipula	Tipula(Pterelachisus)	winthemi	Lackschewitz, 1932
urn:lsid:faunaeur.org:taxname:147321	Tipula(Savtshenkia) Alexander, 1965			subgenus	Tipulidae;Tipulinae;Tipulini;Tipula	Diptera	Tipulidae	Tipula	Tipula(Savtshenkia)		Alexander, 1965
urn:lsid:faunaeur.org:taxname:147323	Tipula alpium Bergroth, 1888			species	Tipulidae;Tipulinae;Tipulini;Tipula;Tipula(Savtshenkia)	Diptera	Tipulidae	Tipula	Tipula(Savtshenkia)	alpium	Bergroth, 1888
urn:lsid:faunaeur.org:taxname:147328	Tipula benesignata Mannheims, 1954			species	Tipulidae;Tipulinae;Tipulini;Tipula;Tipula(Savtshenkia)	Diptera	Tipulidae	Tipula	Tipula(Savtshenkia)	benesignata	Mannheims, 1954
urn:lsid:faunaeur.org:taxname:147332	Tipula confusa van der Wulp, 1883			species	Tipulidae;Tipulinae;Tipulini;Tipula;Tipula(Savtshenkia)	Diptera	Tipulidae	Tipula	Tipula(Savtshenkia)	confusa	van der Wulp, 1883
urn:lsid:faunaeur.org:taxname:147344	Tipula gimmerthali Lackschewitz, 1925			species	Tipulidae;Tipulinae;Tipulini;Tipula;Tipula(Savtshenkia)	Diptera	Tipulidae	Tipula	Tipula(Savtshenkia)	gimmerthali	Lackschewitz, 1925
urn:lsid:faunaeur.org:taxname:147349	Tipula grisescens Zetterstedt, 1851			species	Tipulidae;Tipulinae;Tipulini;Tipula;Tipula(Savtshenkia)	Diptera	Tipulidae	Tipula	Tipula(Savtshenkia)	grisescens	Zetterstedt, 1851
urn:lsid:faunaeur.org:taxname:147355	Tipula interserta Riedel, 1913			species	Tipulidae;Tipulinae;Tipulini;Tipula;Tipula(Savtshenkia)	Diptera	Tipulidae	Tipula	Tipula(Savtshenkia)	interserta	Riedel, 1913
urn:lsid:faunaeur.org:taxname:147356	Tipula invenusta Riedel, 1919			species	Tipulidae;Tipulinae;Tipulini;Tipula;Tipula(Savtshenkia)	Diptera	Tipulidae	Tipula	Tipula(Savtshenkia)	invenusta	Riedel, 1919
urn:lsid:faunaeur.org:taxname:147361	Tipula limbata Zetterstedt, 1838			species	Tipulidae;Tipulinae;Tipulini;Tipula;Tipula(Savtshenkia)	Diptera	Tipulidae	Tipula	Tipula(Savtshenkia)	limbata	Zetterstedt, 1838
urn:lsid:faunaeur.org:taxname:147370	Tipula obsoleta Meigen, 1818			species	Tipulidae;Tipulinae;Tipulini;Tipula;Tipula(Savtshenkia)	Diptera	Tipulidae	Tipula	Tipula(Savtshenkia)	obsoleta	Meigen, 1818
urn:lsid:faunaeur.org:taxname:147375	Tipula pagana Meigen, 1818			species	Tipulidae;Tipulinae;Tipulini;Tipula;Tipula(Savtshenkia)	Diptera	Tipulidae	Tipula	Tipula(Savtshenkia)	pagana	Meigen, 1818
urn:lsid:faunaeur.org:taxname:147393	Tipula signata Staeger, 1840			species	Tipulidae;Tipulinae;Tipulini;Tipula;Tipula(Savtshenkia)	Diptera	Tipulidae	Tipula	Tipula(Savtshenkia)	signata	Staeger, 1840
urn:lsid:faunaeur.org:taxname:147398	Tipula subnodicornis Zetterstedt, 1838			species	Tipulidae;Tipulinae;Tipulini;Tipula;Tipula(Savtshenkia)	Diptera	Tipulidae	Tipula	Tipula(Savtshenkia)	subnodicornis	Zetterstedt, 1838
urn:lsid:faunaeur.org:taxname:147406	Tipula(Schummelia) Edwards, 1931			subgenus	Tipulidae;Tipulinae;Tipulini;Tipula	Diptera	Tipulidae	Tipula	Tipula(Schummelia)		Edwards, 1931
urn:lsid:faunaeur.org:taxname:147409	Tipula variicornis Schummel, 1833			species	Tipulidae;Tipulinae;Tipulini;Tipula;Tipula(Schummelia)	Diptera	Tipulidae	Tipula	Tipula(Schummelia)	variicornis	Schummel, 1833
urn:lsid:faunaeur.org:taxname:147416	Tipula(Tipula) Linnaeus, 1758			subgenus	Tipulidae;Tipulinae;Tipulini;Tipula	Diptera	Tipulidae	Tipula	Tipula(Tipula)		Linnaeus, 1758
urn:lsid:faunaeur.org:taxname:147427	Tipula paludosa Meigen, 1830			species	Tipulidae;Tipulinae;Tipulini;Tipula;Tipula(Tipula)	Diptera	Tipulidae	Tipula	Tipula(Tipula)	paludosa	Meigen, 1830
urn:lsid:faunaeur.org:taxname:147433	Tipula subcunctans Alexander, 1921			species	Tipulidae;Tipulinae;Tipulini;Tipula;Tipula(Tipula)	Diptera	Tipulidae	Tipula	Tipula(Tipula)	subcunctans	Alexander, 1921
urn:lsid:faunaeur.org:taxname:147436	Tipula(Vestiplex) Bezzi, 1924			subgenus	Tipulidae;Tipulinae;Tipulini;Tipula	Diptera	Tipulidae	Tipula	Tipula(Vestiplex)		Bezzi, 1924
urn:lsid:faunaeur.org:taxname:147443	Tipula excisa Schummel, 1833			species	Tipulidae;Tipulinae;Tipulini;Tipula;Tipula(Vestiplex)	Diptera	Tipulidae	Tipula	Tipula(Vestiplex)	excisa	Schummel, 1833
urn:lsid:faunaeur.org:taxname:147458	Tipula hortorum Linnaeus, 1758			species	Tipulidae;Tipulinae;Tipulini;Tipula;Tipula(Vestiplex)	Diptera	Tipulidae	Tipula	Tipula(Vestiplex)	hortorum	Linnaeus, 1758
urn:lsid:faunaeur.org:taxname:147459	Tipula laccata Lundström & Frey, 1916			species	Tipulidae;Tipulinae;Tipulini;Tipula;Tipula(Vestiplex)	Diptera	Tipulidae	Tipula	Tipula(Vestiplex)	laccata	Lundström & Frey, 1916
urn:lsid:faunaeur.org:taxname:147460	Tipula montana Curtis, 1834			species	Tipulidae;Tipulinae;Tipulini;Tipula;Tipula(Vestiplex)	Diptera	Tipulidae	Tipula	Tipula(Vestiplex)	montana	Curtis, 1834
urn:lsid:faunaeur.org:taxname:147463	Tipula nubeculosa Meigen, 1804			species	Tipulidae;Tipulinae;Tipulini;Tipula;Tipula(Vestiplex)	Diptera	Tipulidae	Tipula	Tipula(Vestiplex)	nubeculosa	Meigen, 1804
urn:lsid:faunaeur.org:taxname:147468	Tipula pallidicosta Pierre, 1924			species	Tipulidae;Tipulinae;Tipulini;Tipula;Tipula(Vestiplex)	Diptera	Tipulidae	Tipula	Tipula(Vestiplex)	pallidicosta	Pierre, 1924
urn:lsid:faunaeur.org:taxname:147474	Tipula scripta Meigen, 1830			species	Tipulidae;Tipulinae;Tipulini;Tipula;Tipula(Vestiplex)	Diptera	Tipulidae	Tipula	Tipula(Vestiplex)	scripta	Meigen, 1830
urn:lsid:faunaeur.org:taxname:147482	Tipula sintenisi Lackschewitz, 1933			species	Tipulidae;Tipulinae;Tipulini;Tipula;Tipula(Vestiplex)	Diptera	Tipulidae	Tipula	Tipula(Vestiplex)	sintenisi	Lackschewitz, 1933
urn:lsid:faunaeur.org:taxname:147483	Tipula tchukchi Alexander, 1934			species	Tipulidae;Tipulinae;Tipulini;Tipula;Tipula(Vestiplex)	Diptera	Tipulidae	Tipula	Tipula(Vestiplex)	tchukchi	Alexander, 1934
urn:lsid:faunaeur.org:taxname:147488	Tipula(Yamatotipula) Matsumura, 1916			subgenus	Tipulidae;Tipulinae;Tipulini;Tipula	Diptera	Tipulidae	Tipula	Tipula(Yamatotipula)		Matsumura, 1916
	Tipula chonsaniana Alexander, 1945			species	Tipulidae;Tipulinae;Tipulini;Tipula;Tipula(Yamatotipula)	Diptera	Tipulidae	Tipula	Tipula(Yamatotipula)	chonsaniana	Alexander, 1945
urn:lsid:faunaeur.org:taxname:147494	Tipula coerulescens Lackschewitz, 1923			species	Tipulidae;Tipulinae;Tipulini;Tipula;Tipula(Yamatotipula)	Diptera	Tipulidae	Tipula	Tipula(Yamatotipula)	coerulescens	Lackschewitz, 1923
urn:lsid:faunaeur.org:taxname:147495	Tipula couckei Tonnoir, 1921			species	Tipulidae;Tipulinae;Tipulini;Tipula;Tipula(Yamatotipula)	Diptera	Tipulidae	Tipula	Tipula(Yamatotipula)	couckei	Tonnoir, 1921
urn:lsid:faunaeur.org:taxname:147497	Tipula fendleri Mannheims, 1963			species	Tipulidae;Tipulinae;Tipulini;Tipula;Tipula(Yamatotipula)	Diptera	Tipulidae	Tipula	Tipula(Yamatotipula)	fendleri	Mannheims, 1963
urn:lsid:faunaeur.org:taxname:147501	Tipula freyana Lackschewitz, 1936			species	Tipulidae;Tipulinae;Tipulini;Tipula;Tipula(Yamatotipula)	Diptera	Tipulidae	Tipula	Tipula(Yamatotipula)	freyana	Lackschewitz, 1936
urn:lsid:faunaeur.org:taxname:147502	Tipula lateralis Meigen, 1804			species	Tipulidae;Tipulinae;Tipulini;Tipula;Tipula(Yamatotipula)	Diptera	Tipulidae	Tipula	Tipula(Yamatotipula)	lateralis	Meigen, 1804
urn:lsid:faunaeur.org:taxname:147506	Tipula marginella Theowald, 1980			species	Tipulidae;Tipulinae;Tipulini;Tipula;Tipula(Yamatotipula)	Diptera	Tipulidae	Tipula	Tipula(Yamatotipula)	marginella	Theowald, 1980
urn:lsid:faunaeur.org:taxname:147508	Tipula moesta Riedel, 1919			species	Tipulidae;Tipulinae;Tipulini;Tipula;Tipula(Yamatotipula)	Diptera	Tipulidae	Tipula	Tipula(Yamatotipula)	moesta	Riedel, 1919
urn:lsid:faunaeur.org:taxname:147512	Tipula montium Egger, 1863			species	Tipulidae;Tipulinae;Tipulini;Tipula;Tipula(Yamatotipula)	Diptera	Tipulidae	Tipula	Tipula(Yamatotipula)	montium	Egger, 1863
urn:lsid:faunaeur.org:taxname:147515	Tipula pierrei Tonnoir, 1921			species	Tipulidae;Tipulinae;Tipulini;Tipula;Tipula(Yamatotipula)	Diptera	Tipulidae	Tipula	Tipula(Yamatotipula)	pierrei	Tonnoir, 1921
urn:lsid:faunaeur.org:taxname:147518	Tipula pruinosa Wiedemann, 1817			species	Tipulidae;Tipulinae;Tipulini;Tipula;Tipula(Yamatotipula)	Diptera	Tipulidae	Tipula	Tipula(Yamatotipula)	pruinosa	Wiedemann, 1817
urn:lsid:faunaeur.org:taxname:147523	Tipula quadrivittata Staeger, 1840			species	Tipulidae;Tipulinae;Tipulini;Tipula;Tipula(Yamatotipula)	Diptera	Tipulidae	Tipula	Tipula(Yamatotipula)	quadrivittata	Staeger, 1840
	Ceratopogonidae Newman, 1834			family		Diptera	Ceratopogonidae				Newman, 1834
	Forcipomyiinae Lenz, 1934			subfamily	Ceratopogonidae	Diptera	Ceratopogonidae				Lenz, 1934
urn:lsid:faunaeur.org:taxname:131933	Atrichopogon Kieffer, 1906			genus	Ceratopogonidae;Forcipomyiinae	Diptera	Ceratopogonidae	Atrichopogon			Kieffer, 1906
urn:lsid:faunaeur.org:taxname:132041	Atrichopogon(Atrichopogon) Kieffer, 1906			subgenus	Ceratopogonidae;Forcipomyiinae;Atrichopogon	Diptera	Ceratopogonidae	Atrichopogon	Atrichopogon(Atrichopogon)		Kieffer, 1906
urn:lsid:faunaeur.org:taxname:132046	Atrichopogon brunnipes (Meigen, 1804)			species	Ceratopogonidae;Forcipomyiinae;Atrichopogon;Atrichopogon(Atrichopogon)	Diptera	Ceratopogonidae	Atrichopogon	Atrichopogon(Atrichopogon)	brunnipes	(Meigen, 1804)
urn:lsid:faunaeur.org:taxname:132052	Atrichopogon fuscus (Meigen, 1804)			species	Ceratopogonidae;Forcipomyiinae;Atrichopogon;Atrichopogon(Atrichopogon)	Diptera	Ceratopogonidae	Atrichopogon	Atrichopogon(Atrichopogon)	fuscus	(Meigen, 1804)
urn:lsid:faunaeur.org:taxname:132064	Atrichopogon longicalcar Remm, 1961			species	Ceratopogonidae;Forcipomyiinae;Atrichopogon;Atrichopogon(Atrichopogon)	Diptera	Ceratopogonidae	Atrichopogon	Atrichopogon(Atrichopogon)	longicalcar	Remm, 1961
urn:lsid:faunaeur.org:taxname:132069	Atrichopogon minutus (Meigen, 1830)			species	Ceratopogonidae;Forcipomyiinae;Atrichopogon;Atrichopogon(Atrichopogon)	Diptera	Ceratopogonidae	Atrichopogon	Atrichopogon(Atrichopogon)	minutus	(Meigen, 1830)
urn:lsid:faunaeur.org:taxname:132074	Atrichopogon pavidus (Winnertz, 1852)			species	Ceratopogonidae;Forcipomyiinae;Atrichopogon;Atrichopogon(Atrichopogon)	Diptera	Ceratopogonidae	Atrichopogon	Atrichopogon(Atrichopogon)	pavidus	(Winnertz, 1852)
urn:lsid:faunaeur.org:taxname:132094	Atrichopogon(Meloehelea) Wirth, 1956			subgenus	Ceratopogonidae;Forcipomyiinae;Atrichopogon	Diptera	Ceratopogonidae	Atrichopogon	Atrichopogon(Meloehelea)		Wirth, 1956
urn:lsid:faunaeur.org:taxname:132097	Atrichopogon lucorum (Meigen, 1818)			species	Ceratopogonidae;Forcipomyiinae;Atrichopogon;Atrichopogon(Meloehelea)	Diptera	Ceratopogonidae	Atrichopogon	Atrichopogon(Meloehelea)	lucorum	(Meigen, 1818)
urn:lsid:faunaeur.org:taxname:132110	Atrichopogon meloesugans Kieffer, 1922			species	Ceratopogonidae;Forcipomyiinae;Atrichopogon;Atrichopogon(Meloehelea)	Diptera	Ceratopogonidae	Atrichopogon	Atrichopogon(Meloehelea)	meloesugans	Kieffer, 1922
urn:lsid:faunaeur.org:taxname:132105	Atrichopogon oedemerarum Storå, 1939			species	Ceratopogonidae;Forcipomyiinae;Atrichopogon;Atrichopogon(Meloehelea)	Diptera	Ceratopogonidae	Atrichopogon	Atrichopogon(Meloehelea)	oedemerarum	Storå, 1939
urn:lsid:faunaeur.org:taxname:132135	Atrichopogon(Psilokempia) Enderlein, 1936			subgenus	Ceratopogonidae;Forcipomyiinae;Atrichopogon	Diptera	Ceratopogonidae	Atrichopogon	Atrichopogon(Psilokempia)		Enderlein, 1936
urn:lsid:faunaeur.org:taxname:132136	Atrichopogon appendiculatus (Goetghebuer, 1920)			species	Ceratopogonidae;Forcipomyiinae;Atrichopogon;Atrichopogon(Psilokempia)	Diptera	Ceratopogonidae	Atrichopogon	Atrichopogon(Psilokempia)	appendiculatus	(Goetghebuer, 1920)
urn:lsid:faunaeur.org:taxname:132139	Atrichopogon forcipatus (Winnertz, 1852)			species	Ceratopogonidae;Forcipomyiinae;Atrichopogon;Atrichopogon(Psilokempia)	Diptera	Ceratopogonidae	Atrichopogon	Atrichopogon(Psilokempia)	forcipatus	(Winnertz, 1852)
urn:lsid:faunaeur.org:taxname:132066	Atrichopogon maculatus (Lundström, 1910)			species	Ceratopogonidae;Forcipomyiinae;Atrichopogon;Atrichopogon(Psilokempia)	Diptera	Ceratopogonidae	Atrichopogon	Atrichopogon(Psilokempia)	maculatus	(Lundström, 1910)
urn:lsid:faunaeur.org:taxname:132092	Atrichopogon rostratus (Winnertz, 1852)			species	Ceratopogonidae;Forcipomyiinae;Atrichopogon;Atrichopogon(Psilokempia)	Diptera	Ceratopogonidae	Atrichopogon	Atrichopogon(Psilokempia)	rostratus	(Winnertz, 1852)
urn:lsid:faunaeur.org:taxname:131765	Forcipomyia Meigen, 1818			genus	Ceratopogonidae;Forcipomyiinae	Diptera	Ceratopogonidae	Forcipomyia			Meigen, 1818
urn:lsid:faunaeur.org:taxname:131769	Forcipomyia(Caloforcipomyia) Saunders, 1957			subgenus	Ceratopogonidae;Forcipomyiinae;Forcipomyia	Diptera	Ceratopogonidae	Forcipomyia	Forcipomyia(Caloforcipomyia)		Saunders, 1957
urn:lsid:faunaeur.org:taxname:131770	Forcipomyia glauca Macfie, 1934			species	Ceratopogonidae;Forcipomyiinae;Forcipomyia;Forcipomyia(Caloforcipomyia)	Diptera	Ceratopogonidae	Forcipomyia	Forcipomyia(Caloforcipomyia)	glauca	Macfie, 1934
urn:lsid:faunaeur.org:taxname:131811	Forcipomyia(Forcipomyia) Meigen, 1818			subgenus	Ceratopogonidae;Forcipomyiinae;Forcipomyia	Diptera	Ceratopogonidae	Forcipomyia	Forcipomyia(Forcipomyia)		Meigen, 1818
urn:lsid:faunaeur.org:taxname:131829	Forcipomyia bipunctata (Linnaeus, 1767)			species	Ceratopogonidae;Forcipomyiinae;Forcipomyia;Forcipomyia(Forcipomyia)	Diptera	Ceratopogonidae	Forcipomyia	Forcipomyia(Forcipomyia)	bipunctata	(Linnaeus, 1767)
urn:lsid:faunaeur.org:taxname:131849	Forcipomyia ciliata (Winnertz, 1852)			species	Ceratopogonidae;Forcipomyiinae;Forcipomyia;Forcipomyia(Forcipomyia)	Diptera	Ceratopogonidae	Forcipomyia	Forcipomyia(Forcipomyia)	ciliata	(Winnertz, 1852)
urn:lsid:faunaeur.org:taxname:131856	Forcipomyia costata (Zetterstedt, 1838)			species	Ceratopogonidae;Forcipomyiinae;Forcipomyia;Forcipomyia(Forcipomyia)	Diptera	Ceratopogonidae	Forcipomyia	Forcipomyia(Forcipomyia)	costata	(Zetterstedt, 1838)
urn:lsid:faunaeur.org:taxname:131878	Forcipomyia kaltenbachi (Winnertz, 1852)			species	Ceratopogonidae;Forcipomyiinae;Forcipomyia;Forcipomyia(Forcipomyia)	Diptera	Ceratopogonidae	Forcipomyia	Forcipomyia(Forcipomyia)	kaltenbachi	(Winnertz, 1852)
urn:lsid:faunaeur.org:taxname:131882	Forcipomyia myrmecophila (Egger, 1863)			species	Ceratopogonidae;Forcipomyiinae;Forcipomyia;Forcipomyia(Forcipomyia)	Diptera	Ceratopogonidae	Forcipomyia	Forcipomyia(Forcipomyia)	myrmecophila	(Egger, 1863)
urn:lsid:faunaeur.org:taxname:131883	Forcipomyia nigra (Winnertz, 1852)			species	Ceratopogonidae;Forcipomyiinae;Forcipomyia;Forcipomyia(Forcipomyia)	Diptera	Ceratopogonidae	Forcipomyia	Forcipomyia(Forcipomyia)	nigra	(Winnertz, 1852)
urn:lsid:faunaeur.org:taxname:131947	Forcipomyia(Microhelea) Kieffer, 1917			subgenus	Ceratopogonidae;Forcipomyiinae;Forcipomyia	Diptera	Ceratopogonidae	Forcipomyia	Forcipomyia(Microhelea)		Kieffer, 1917
urn:lsid:faunaeur.org:taxname:131949	Forcipomyia fuliginosa (Meigen, 1818)			species	Ceratopogonidae;Forcipomyiinae;Forcipomyia;Forcipomyia(Microhelea)	Diptera	Ceratopogonidae	Forcipomyia	Forcipomyia(Microhelea)	fuliginosa	(Meigen, 1818)
urn:lsid:faunaeur.org:taxname:132001	Forcipomyia(Thyridomyia) Saunders, 1925			subgenus	Ceratopogonidae;Forcipomyiinae;Forcipomyia	Diptera	Ceratopogonidae	Forcipomyia	Forcipomyia(Thyridomyia)		Saunders, 1925
urn:lsid:faunaeur.org:taxname:132013	Forcipomyia monilicornis (Coquillett, 1905)			species	Ceratopogonidae;Forcipomyiinae;Forcipomyia;Forcipomyia(Thyridomyia)	Diptera	Ceratopogonidae	Forcipomyia	Forcipomyia(Thyridomyia)	monilicornis	(Coquillett, 1905)
urn:lsid:faunaeur.org:taxname:132023	Forcipomyia(Trichohelea) Goetghebuer, 1920			subgenus	Ceratopogonidae;Forcipomyiinae;Forcipomyia	Diptera	Ceratopogonidae	Forcipomyia	Forcipomyia(Trichohelea)		Goetghebuer, 1920
urn:lsid:faunaeur.org:taxname:132027	Forcipomyia eques (Johanssen, 1908)			species	Ceratopogonidae;Forcipomyiinae;Forcipomyia;Forcipomyia(Trichohelea)	Diptera	Ceratopogonidae	Forcipomyia	Forcipomyia(Trichohelea)	eques	(Johanssen, 1908)
	Dasyheleinae Lenz, 1934			subfamily	Ceratopogonidae	Diptera	Ceratopogonidae				Lenz, 1934
urn:lsid:faunaeur.org:taxname:131196	Dasyhelea Kieffer, 1911			genus	Ceratopogonidae;Dasyheleinae	Diptera	Ceratopogonidae	Dasyhelea			Kieffer, 1911
urn:lsid:faunaeur.org:taxname:131624	Dasyhelea(Dasyhelea) Kieffer, 1911			subgenus	Ceratopogonidae;Dasyheleinae;Dasyhelea	Diptera	Ceratopogonidae	Dasyhelea	Dasyhelea(Dasyhelea)		Kieffer, 1911
urn:lsid:faunaeur.org:taxname:131626	Dasyhelea bensoni Edwards, 1933			species	Ceratopogonidae;Dasyheleinae;Dasyhelea;Dasyhelea(Dasyhelea)	Diptera	Ceratopogonidae	Dasyhelea	Dasyhelea(Dasyhelea)	bensoni	Edwards, 1933
urn:lsid:faunaeur.org:taxname:454787	Dasyhelea bilineata Goetghebuer, 1920			species	Ceratopogonidae;Dasyheleinae;Dasyhelea;Dasyhelea(Dasyhelea)	Diptera	Ceratopogonidae	Dasyhelea	Dasyhelea(Dasyhelea)	bilineata	Goetghebuer, 1920
urn:lsid:faunaeur.org:taxname:131654	Dasyhelea pallidiventris (Goetghebuer, 1931)			species	Ceratopogonidae;Dasyheleinae;Dasyhelea;Dasyhelea(Dasyhelea)	Diptera	Ceratopogonidae	Dasyhelea	Dasyhelea(Dasyhelea)	pallidiventris	(Goetghebuer, 1931)
urn:lsid:faunaeur.org:taxname:131672	Dasyhelea(Dicryptoscena) Enderlein, 1936			subgenus	Ceratopogonidae;Dasyheleinae;Dasyhelea	Diptera	Ceratopogonidae	Dasyhelea	Dasyhelea(Dicryptoscena)		Enderlein, 1936
urn:lsid:faunaeur.org:taxname:131677	Dasyhelea modesta (Winnertz, 1852)			species	Ceratopogonidae;Dasyheleinae;Dasyhelea;Dasyhelea(Dicryptoscena)	Diptera	Ceratopogonidae	Dasyhelea	Dasyhelea(Dicryptoscena)	modesta	(Winnertz, 1852)
urn:lsid:faunaeur.org:taxname:131685	Dasyhelea notata Goetghebuer, 1920			species	Ceratopogonidae;Dasyheleinae;Dasyhelea;Dasyhelea(Dicryptoscena)	Diptera	Ceratopogonidae	Dasyhelea	Dasyhelea(Dicryptoscena)	notata	Goetghebuer, 1920
urn:lsid:faunaeur.org:taxname:131708	Dasyhelea(Pseudoculicoides) Malloch, 1915			subgenus	Ceratopogonidae;Dasyheleinae;Dasyhelea	Diptera	Ceratopogonidae	Dasyhelea	Dasyhelea(Pseudoculicoides)		Malloch, 1915
urn:lsid:faunaeur.org:taxname:131720	Dasyhelea corinneae Gosseries, 1991			species	Ceratopogonidae;Dasyheleinae;Dasyhelea;Dasyhelea(Pseudoculicoides)	Diptera	Ceratopogonidae	Dasyhelea	Dasyhelea(Pseudoculicoides)	corinneae	Gosseries, 1991
urn:lsid:faunaeur.org:taxname:131729	Dasyhelea flavoscutellata (Zetterstedt, 1850)			species	Ceratopogonidae;Dasyheleinae;Dasyhelea;Dasyhelea(Pseudoculicoides)	Diptera	Ceratopogonidae	Dasyhelea	Dasyhelea(Pseudoculicoides)	flavoscutellata	(Zetterstedt, 1850)
urn:lsid:faunaeur.org:taxname:131756	Dasyhelea(Sebessia) Remm, 1979			subgenus	Ceratopogonidae;Dasyheleinae;Dasyhelea	Diptera	Ceratopogonidae	Dasyhelea	Dasyhelea(Sebessia)		Remm, 1979
urn:lsid:faunaeur.org:taxname:131762	Dasyhelea holosericea (Meigen, 1804)			species	Ceratopogonidae;Dasyheleinae;Dasyhelea;Dasyhelea(Sebessia)	Diptera	Ceratopogonidae	Dasyhelea	Dasyhelea(Sebessia)	holosericea	(Meigen, 1804)
	Ceratopogoninae Newman, 1834			subfamily	Ceratopogonidae	Diptera	Ceratopogonidae				Newman, 1834
	Culicoidini Kieffer, 1911			tribe	Ceratopogonidae;Ceratopogoninae	Diptera	Ceratopogonidae				Kieffer, 1911
urn:lsid:faunaeur.org:taxname:130836	Culicoides Latreille, 1809			genus	Ceratopogonidae;Ceratopogoninae;Culicoidini	Diptera	Ceratopogonidae	Culicoides			Latreille, 1809
urn:lsid:faunaeur.org:taxname:130840	Culicoides(Avaritia) Fox, 1955			subgenus	Ceratopogonidae;Ceratopogoninae;Culicoidini;Culicoides	Diptera	Ceratopogonidae	Culicoides	Culicoides(Avaritia)		Fox, 1955
urn:lsid:faunaeur.org:taxname:130871	Culicoides(Beltranmyia) Vargas, 1953			subgenus	Ceratopogonidae;Ceratopogoninae;Culicoidini;Culicoides	Diptera	Ceratopogonidae	Culicoides	Culicoides(Beltranmyia)		Vargas, 1953
urn:lsid:faunaeur.org:taxname:130905	Culicoides(Culicoides) Latreille, 1809			subgenus	Ceratopogonidae;Ceratopogoninae;Culicoidini;Culicoides	Diptera	Ceratopogonidae	Culicoides	Culicoides(Culicoides)		Latreille, 1809
urn:lsid:faunaeur.org:taxname:130936	Culicoides(Monoculicoides) Khalaf, 1954			subgenus	Ceratopogonidae;Ceratopogoninae;Culicoidini;Culicoides	Diptera	Ceratopogonidae	Culicoides	Culicoides(Monoculicoides)		Khalaf, 1954
urn:lsid:faunaeur.org:taxname:130965	Culicoides(Oecacta) Poey, 1853			subgenus	Ceratopogonidae;Ceratopogoninae;Culicoidini;Culicoides	Diptera	Ceratopogonidae	Culicoides	Culicoides(Oecacta)		Poey, 1853
urn:lsid:faunaeur.org:taxname:131002	Culicoides(Silvaticulicoides) Glukhova, 1977			subgenus	Ceratopogonidae;Ceratopogoninae;Culicoidini;Culicoides	Diptera	Ceratopogonidae	Culicoides	Culicoides(Silvaticulicoides)		Glukhova, 1977
urn:lsid:faunaeur.org:taxname:131017	Culicoides(Wirthomyia) Vargas, 1973			subgenus	Ceratopogonidae;Ceratopogoninae;Culicoidini;Culicoides	Diptera	Ceratopogonidae	Culicoides	Culicoides(Wirthomyia)		Vargas, 1973
urn:lsid:faunaeur.org:taxname:131003	Culicoides achrayi Kettle & Lawson, 1955			species	Ceratopogonidae;Ceratopogoninae;Culicoidini;Culicoides;Culicoides(Wirthomyia)	Diptera	Ceratopogonidae	Culicoides	Culicoides(Wirthomyia)	achrayi	Kettle & Lawson, 1955
urn:lsid:faunaeur.org:taxname:130967	Culicoides albicans (Winnertz, 1852)			species	Ceratopogonidae;Ceratopogoninae;Culicoidini;Culicoides;Culicoides(Wirthomyia)	Diptera	Ceratopogonidae	Culicoides	Culicoides(Wirthomyia)	albicans	(Winnertz, 1852)
urn:lsid:faunaeur.org:taxname:130843	Culicoides chiopterus (Meigen, 1830)			species	Ceratopogonidae;Ceratopogoninae;Culicoidini;Culicoides;Culicoides(Wirthomyia)	Diptera	Ceratopogonidae	Culicoides	Culicoides(Wirthomyia)	chiopterus	(Meigen, 1830)
urn:lsid:faunaeur.org:taxname:130872	Culicoides circumscriptus Kieffer, 1918			species	Ceratopogonidae;Ceratopogoninae;Culicoidini;Culicoides;Culicoides(Wirthomyia)	Diptera	Ceratopogonidae	Culicoides	Culicoides(Wirthomyia)	circumscriptus	Kieffer, 1918
urn:lsid:faunaeur.org:taxname:130848	Culicoides dewulfi Goetghebuer, 1936			species	Ceratopogonidae;Ceratopogoninae;Culicoidini;Culicoides;Culicoides(Wirthomyia)	Diptera	Ceratopogonidae	Culicoides	Culicoides(Wirthomyia)	dewulfi	Goetghebuer, 1936
urn:lsid:faunaeur.org:taxname:131004	Culicoides fascipennis (Staeger, 1839)			species	Ceratopogonidae;Ceratopogoninae;Culicoidini;Culicoides;Culicoides(Wirthomyia)	Diptera	Ceratopogonidae	Culicoides	Culicoides(Wirthomyia)	fascipennis	(Staeger, 1839)
urn:lsid:faunaeur.org:taxname:131047	Culicoides festivipennis Kieffer, 1914			species	Ceratopogonidae;Ceratopogoninae;Culicoidini;Culicoides;Culicoides(Wirthomyia)	Diptera	Ceratopogonidae	Culicoides	Culicoides(Wirthomyia)	festivipennis	Kieffer, 1914
urn:lsid:faunaeur.org:taxname:130912	Culicoides grisescens Edwards, 1939			species	Ceratopogonidae;Ceratopogoninae;Culicoidini;Culicoides;Culicoides(Wirthomyia)	Diptera	Ceratopogonidae	Culicoides	Culicoides(Wirthomyia)	grisescens	Edwards, 1939
urn:lsid:faunaeur.org:taxname:130915	Culicoides impunctatus Goetghebuer, 1920			species	Ceratopogonidae;Ceratopogoninae;Culicoidini;Culicoides;Culicoides(Wirthomyia)	Diptera	Ceratopogonidae	Culicoides	Culicoides(Wirthomyia)	impunctatus	Goetghebuer, 1920
urn:lsid:faunaeur.org:taxname:131063	Culicoides kibunensis Tokunaga, 1937			species	Ceratopogonidae;Ceratopogoninae;Culicoidini;Culicoides;Culicoides(Wirthomyia)	Diptera	Ceratopogonidae	Culicoides	Culicoides(Wirthomyia)	kibunensis	Tokunaga, 1937
urn:lsid:faunaeur.org:taxname:130940	Culicoides nubeculosus (Meigen, 1830)			species	Ceratopogonidae;Ceratopogoninae;Culicoidini;Culicoides;Culicoides(Wirthomyia)	Diptera	Ceratopogonidae	Culicoides	Culicoides(Wirthomyia)	nubeculosus	(Meigen, 1830)
urn:lsid:faunaeur.org:taxname:130856	Culicoides obsoletus (Meigen, 1818)			species	Ceratopogonidae;Ceratopogoninae;Culicoidini;Culicoides;Culicoides(Wirthomyia)	Diptera	Ceratopogonidae	Culicoides	Culicoides(Wirthomyia)	obsoletus	(Meigen, 1818)
urn:lsid:faunaeur.org:taxname:131009	Culicoides pallidicornis (Kieffer, 1919)			species	Ceratopogonidae;Ceratopogoninae;Culicoidini;Culicoides;Culicoides(Wirthomyia)	Diptera	Ceratopogonidae	Culicoides	Culicoides(Wirthomyia)	pallidicornis	(Kieffer, 1919)
urn:lsid:faunaeur.org:taxname:131086	Culicoides pictipennis (Staeger, 1839)			species	Ceratopogonidae;Ceratopogoninae;Culicoidini;Culicoides;Culicoides(Wirthomyia)	Diptera	Ceratopogonidae	Culicoides	Culicoides(Wirthomyia)	pictipennis	(Staeger, 1839)
urn:lsid:faunaeur.org:taxname:131093	Culicoides pseudoheliophilus Callot & Kremer, 1961			species	Ceratopogonidae;Ceratopogoninae;Culicoidini;Culicoides;Culicoides(Wirthomyia)	Diptera	Ceratopogonidae	Culicoides	Culicoides(Wirthomyia)	pseudoheliophilus	Callot & Kremer, 1961
urn:lsid:faunaeur.org:taxname:130923	Culicoides pulicaris (Linnaeus, 1758)			species	Ceratopogonidae;Ceratopogoninae;Culicoidini;Culicoides;Culicoides(Wirthomyia)	Diptera	Ceratopogonidae	Culicoides	Culicoides(Wirthomyia)	pulicaris	(Linnaeus, 1758)
urn:lsid:faunaeur.org:taxname:130931	Culicoides punctatus (Meigen, 1804)			species	Ceratopogonidae;Ceratopogoninae;Culicoidini;Culicoides;Culicoides(Wirthomyia)	Diptera	Ceratopogonidae	Culicoides	Culicoides(Wirthomyia)	punctatus	(Meigen, 1804)
urn:lsid:faunaeur.org:taxname:130957	Culicoides riethi Kieffer, 1914			species	Ceratopogonidae;Ceratopogoninae;Culicoidini;Culicoides;Culicoides(Wirthomyia)	Diptera	Ceratopogonidae	Culicoides	Culicoides(Wirthomyia)	riethi	Kieffer, 1914
urn:lsid:faunaeur.org:taxname:131024	Culicoides riouxi Callot & Kremer, 1961			species	Ceratopogonidae;Ceratopogoninae;Culicoidini;Culicoides;Culicoides(Wirthomyia)	Diptera	Ceratopogonidae	Culicoides	Culicoides(Wirthomyia)	riouxi	Callot & Kremer, 1961
urn:lsid:faunaeur.org:taxname:130898	Culicoides salinarius Kieffer, 1914			species	Ceratopogonidae;Ceratopogoninae;Culicoidini;Culicoides;Culicoides(Wirthomyia)	Diptera	Ceratopogonidae	Culicoides	Culicoides(Wirthomyia)	salinarius	Kieffer, 1914
urn:lsid:faunaeur.org:taxname:130870	Culicoides scoticus Downes & Kettle, 1952			species	Ceratopogonidae;Ceratopogoninae;Culicoidini;Culicoides;Culicoides(Wirthomyia)	Diptera	Ceratopogonidae	Culicoides	Culicoides(Wirthomyia)	scoticus	Downes & Kettle, 1952
urn:lsid:faunaeur.org:taxname:131026	Culicoides segnis Campbell & Pelham-Clinton, 1960			species	Ceratopogonidae;Ceratopogoninae;Culicoidini;Culicoides;Culicoides(Wirthomyia)	Diptera	Ceratopogonidae	Culicoides	Culicoides(Wirthomyia)	segnis	Campbell & Pelham-Clinton, 1960
urn:lsid:faunaeur.org:taxname:130902	Culicoides sphagnumensis Williams, 1955			species	Ceratopogonidae;Ceratopogoninae;Culicoidini;Culicoides;Culicoides(Wirthomyia)	Diptera	Ceratopogonidae	Culicoides	Culicoides(Wirthomyia)	sphagnumensis	Williams, 1955
urn:lsid:faunaeur.org:taxname:130960	Culicoides stigma (Meigen, 1818)			species	Ceratopogonidae;Ceratopogoninae;Culicoidini;Culicoides;Culicoides(Wirthomyia)	Diptera	Ceratopogonidae	Culicoides	Culicoides(Wirthomyia)	stigma	(Meigen, 1818)
urn:lsid:faunaeur.org:taxname:131015	Culicoides subfasciipennis Kieffer, 1919			species	Ceratopogonidae;Ceratopogoninae;Culicoidini;Culicoides;Culicoides(Wirthomyia)	Diptera	Ceratopogonidae	Culicoides	Culicoides(Wirthomyia)	subfasciipennis	Kieffer, 1919
urn:lsid:faunaeur.org:taxname:131115	Ceratopogonini Newman, 1834			tribe	Ceratopogonidae;Ceratopogoninae	Diptera	Ceratopogonidae				Newman, 1834
urn:lsid:faunaeur.org:taxname:131268	Alluaudomyia Kieffer, 1913			genus	Ceratopogonidae;Ceratopogoninae;Ceratopogonini	Diptera	Ceratopogonidae	Alluaudomyia			Kieffer, 1913
urn:lsid:faunaeur.org:taxname:131280	Alluaudomyia needhami Thomsen, 1935			species	Ceratopogonidae;Ceratopogoninae;Ceratopogonini;Alluaudomyia	Diptera	Ceratopogonidae	Alluaudomyia		needhami	Thomsen, 1935
urn:lsid:faunaeur.org:taxname:131282	Alluaudomyia quadripunctata (Goetghebuer, 1934)			species	Ceratopogonidae;Ceratopogoninae;Ceratopogonini;Alluaudomyia	Diptera	Ceratopogonidae	Alluaudomyia		quadripunctata	(Goetghebuer, 1934)
urn:lsid:faunaeur.org:taxname:131223	Brachypogon Kieffer, 1899			genus	Ceratopogonidae;Ceratopogoninae;Ceratopogonini	Diptera	Ceratopogonidae	Brachypogon			Kieffer, 1899
urn:lsid:faunaeur.org:taxname:131234	Brachypogon(Isohelea) Kieffer, 1917			subgenus	Ceratopogonidae;Ceratopogoninae;Ceratopogonini;Brachypogon	Diptera	Ceratopogonidae	Brachypogon	Brachypogon(Isohelea)		Kieffer, 1917
urn:lsid:faunaeur.org:taxname:131238	Brachypogon aquilonalis (Clastrier, 1961)			species	Ceratopogonidae;Ceratopogoninae;Ceratopogonini;Brachypogon;Brachypogon(Isohelea)	Diptera	Ceratopogonidae	Brachypogon	Brachypogon(Isohelea)	aquilonalis	(Clastrier, 1961)
urn:lsid:faunaeur.org:taxname:131250	Brachypogon hyperboreus (Clastrier, 1961)			species	Ceratopogonidae;Ceratopogoninae;Ceratopogonini;Brachypogon;Brachypogon(Isohelea)	Diptera	Ceratopogonidae	Brachypogon	Brachypogon(Isohelea)	hyperboreus	(Clastrier, 1961)
urn:lsid:faunaeur.org:taxname:131251	Brachypogon incompletus (Kieffer, 1925)			species	Ceratopogonidae;Ceratopogoninae;Ceratopogonini;Brachypogon;Brachypogon(Isohelea)	Diptera	Ceratopogonidae	Brachypogon	Brachypogon(Isohelea)	incompletus	(Kieffer, 1925)
urn:lsid:faunaeur.org:taxname:131256	Brachypogon nitidulus (Edwards, 1921)			species	Ceratopogonidae;Ceratopogoninae;Ceratopogonini;Brachypogon;Brachypogon(Isohelea)	Diptera	Ceratopogonidae	Brachypogon	Brachypogon(Isohelea)	nitidulus	(Edwards, 1921)
urn:lsid:faunaeur.org:taxname:131263	Brachypogon sociabilis (Goetghebuer, 1920)			species	Ceratopogonidae;Ceratopogoninae;Ceratopogonini;Brachypogon;Brachypogon(Isohelea)	Diptera	Ceratopogonidae	Brachypogon	Brachypogon(Isohelea)	sociabilis	(Goetghebuer, 1920)
urn:lsid:faunaeur.org:taxname:130842	Ceratopogon Meigen, 1803			genus	Ceratopogonidae;Ceratopogoninae;Ceratopogonini	Diptera	Ceratopogonidae	Ceratopogon			Meigen, 1803
urn:lsid:faunaeur.org:taxname:131201	Ceratopogon lacteipennis Zetterstedt, 1838			species	Ceratopogonidae;Ceratopogoninae;Ceratopogonini;Ceratopogon	Diptera	Ceratopogonidae	Ceratopogon		lacteipennis	Zetterstedt, 1838
urn:lsid:faunaeur.org:taxname:131213	Ceratopogon niveipennis Meigen, 1818			species	Ceratopogonidae;Ceratopogoninae;Ceratopogonini;Ceratopogon	Diptera	Ceratopogonidae	Ceratopogon		niveipennis	Meigen, 1818
urn:lsid:faunaeur.org:taxname:131169	Schizohelea Kieffer, 1917			genus	Ceratopogonidae;Ceratopogoninae;Ceratopogonini	Diptera	Ceratopogonidae	Schizohelea			Kieffer, 1917
urn:lsid:faunaeur.org:taxname:131172	Schizohelea leucopeza (Meigen, 1804)			species	Ceratopogonidae;Ceratopogoninae;Ceratopogonini;Schizohelea	Diptera	Ceratopogonidae	Schizohelea		leucopeza	(Meigen, 1804)
urn:lsid:faunaeur.org:taxname:131141	Serromyia Meigen, 1818			genus	Ceratopogonidae;Ceratopogoninae;Ceratopogonini	Diptera	Ceratopogonidae	Serromyia			Meigen, 1818
urn:lsid:faunaeur.org:taxname:131146	Serromyia atra (Meigen, 1818)			species	Ceratopogonidae;Ceratopogoninae;Ceratopogonini;Serromyia	Diptera	Ceratopogonidae	Serromyia		atra	(Meigen, 1818)
urn:lsid:faunaeur.org:taxname:131152	Serromyia femorata (Meigen, 1804)			species	Ceratopogonidae;Ceratopogoninae;Ceratopogonini;Serromyia	Diptera	Ceratopogonidae	Serromyia		femorata	(Meigen, 1804)
urn:lsid:faunaeur.org:taxname:131167	Serromyia subinermis Kieffer, 1919			species	Ceratopogonidae;Ceratopogoninae;Ceratopogonini;Serromyia	Diptera	Ceratopogonidae	Serromyia		subinermis	Kieffer, 1919
	Heteromyiini Wirth, 1962			tribe	Ceratopogonidae;Ceratopogoninae	Diptera	Ceratopogonidae				Wirth, 1962
urn:lsid:faunaeur.org:taxname:131296	Clinohelea Kieffer, 1917			genus	Ceratopogonidae;Ceratopogoninae;Heteromyiini	Diptera	Ceratopogonidae	Clinohelea			Kieffer, 1917
urn:lsid:faunaeur.org:taxname:131299	Clinohelea unimaculata (Macquart, 1826)			species	Ceratopogonidae;Ceratopogoninae;Heteromyiini;Clinohelea	Diptera	Ceratopogonidae	Clinohelea		unimaculata	(Macquart, 1826)
	Sphaeromiini Newman, 1834			tribe	Ceratopogonidae;Ceratopogoninae	Diptera	Ceratopogonidae				Newman, 1834
urn:lsid:faunaeur.org:taxname:131340	Mallochohelea Wirth, 1962			genus	Ceratopogonidae;Ceratopogoninae;Sphaeromiini	Diptera	Ceratopogonidae	Mallochohelea			Wirth, 1962
urn:lsid:faunaeur.org:taxname:131343	Mallochohelea inermis (Kieffer, 1909)			species	Ceratopogonidae;Ceratopogoninae;Sphaeromiini;Mallochohelea	Diptera	Ceratopogonidae	Mallochohelea		inermis	(Kieffer, 1909)
urn:lsid:faunaeur.org:taxname:131346	Mallochohelea munda (Loew, 1864)			species	Ceratopogonidae;Ceratopogoninae;Sphaeromiini;Mallochohelea	Diptera	Ceratopogonidae	Mallochohelea		munda	(Loew, 1864)
urn:lsid:faunaeur.org:taxname:131349	Mallochohelea nitida (Macquart, 1826)			species	Ceratopogonidae;Ceratopogoninae;Sphaeromiini;Mallochohelea	Diptera	Ceratopogonidae	Mallochohelea		nitida	(Macquart, 1826)
urn:lsid:faunaeur.org:taxname:131356	Mallochohelea setigera (Loew, 1864)			species	Ceratopogonidae;Ceratopogoninae;Sphaeromiini;Mallochohelea	Diptera	Ceratopogonidae	Mallochohelea		setigera	(Loew, 1864)
urn:lsid:faunaeur.org:taxname:131360	Mallochohelea vernalis Remm, 1965			species	Ceratopogonidae;Ceratopogoninae;Sphaeromiini;Mallochohelea	Diptera	Ceratopogonidae	Mallochohelea		vernalis	Remm, 1965
urn:lsid:faunaeur.org:taxname:131319	Probezzia Kieffer, 1906			genus	Ceratopogonidae;Ceratopogoninae;Sphaeromiini	Diptera	Ceratopogonidae	Probezzia			Kieffer, 1906
urn:lsid:faunaeur.org:taxname:131321	Probezzia concinna (Meigen, 1818)			species	Ceratopogonidae;Ceratopogoninae;Sphaeromiini;Probezzia	Diptera	Ceratopogonidae	Probezzia		concinna	(Meigen, 1818)
urn:lsid:faunaeur.org:taxname:131323	Probezzia seminigra (Panzer, 1798)			species	Ceratopogonidae;Ceratopogoninae;Sphaeromiini;Probezzia	Diptera	Ceratopogonidae	Probezzia		seminigra	(Panzer, 1798)
urn:lsid:faunaeur.org:taxname:131303	Sphaeromias Curtis, 1829			genus	Ceratopogonidae;Ceratopogoninae;Sphaeromiini	Diptera	Ceratopogonidae	Sphaeromias			Curtis, 1829
urn:lsid:faunaeur.org:taxname:131305	Sphaeromias fasciatus (Meigen, 1804)			species	Ceratopogonidae;Ceratopogoninae;Sphaeromiini;Sphaeromias	Diptera	Ceratopogonidae	Sphaeromias		fasciatus	(Meigen, 1804)
urn:lsid:faunaeur.org:taxname:131314	Sphaeromias pictus (Meigen, 1818)			species	Ceratopogonidae;Ceratopogoninae;Sphaeromiini;Sphaeromias	Diptera	Ceratopogonidae	Sphaeromias		pictus	(Meigen, 1818)
	Palpomyiini Enderlein, 1936			tribe	Ceratopogonidae;Ceratopogoninae	Diptera	Ceratopogonidae				Enderlein, 1936
urn:lsid:faunaeur.org:taxname:131176	Bezzia Kieffer, 1899			genus	Ceratopogonidae;Ceratopogoninae;Palpomyiini	Diptera	Ceratopogonidae	Bezzia			Kieffer, 1899
urn:lsid:faunaeur.org:taxname:131518	Bezzia annulipes (Meigen, 1830)			species	Ceratopogonidae;Ceratopogoninae;Palpomyiini;Bezzia	Diptera	Ceratopogonidae	Bezzia		annulipes	(Meigen, 1830)
urn:lsid:faunaeur.org:taxname:131529	Bezzia bicolor (Meigen, 1804)			species	Ceratopogonidae;Ceratopogoninae;Palpomyiini;Bezzia	Diptera	Ceratopogonidae	Bezzia		bicolor	(Meigen, 1804)
urn:lsid:faunaeur.org:taxname:131611	Bezzia circumdata (Staeger, 1839)			species	Ceratopogonidae;Ceratopogoninae;Palpomyiini;Bezzia	Diptera	Ceratopogonidae	Bezzia		circumdata	(Staeger, 1839)
urn:lsid:faunaeur.org:taxname:131541	Bezzia coracina (Zetterstedt, 1850)			species	Ceratopogonidae;Ceratopogoninae;Palpomyiini;Bezzia	Diptera	Ceratopogonidae	Bezzia		coracina	(Zetterstedt, 1850)
urn:lsid:faunaeur.org:taxname:131549	Bezzia fascispinosa Clastrier, 1962			species	Ceratopogonidae;Ceratopogoninae;Palpomyiini;Bezzia	Diptera	Ceratopogonidae	Bezzia		fascispinosa	Clastrier, 1962
urn:lsid:faunaeur.org:taxname:131553	Bezzia flavicornis (Staeger, 1839)			species	Ceratopogonidae;Ceratopogoninae;Palpomyiini;Bezzia	Diptera	Ceratopogonidae	Bezzia		flavicornis	(Staeger, 1839)
urn:lsid:faunaeur.org:taxname:131559	Bezzia fuscifemoris Remm, 1971			species	Ceratopogonidae;Ceratopogoninae;Palpomyiini;Bezzia	Diptera	Ceratopogonidae	Bezzia		fuscifemoris	Remm, 1971
urn:lsid:faunaeur.org:taxname:131564	Bezzia leucogaster (Zetterstedt, 1850)			species	Ceratopogonidae;Ceratopogoninae;Palpomyiini;Bezzia	Diptera	Ceratopogonidae	Bezzia		leucogaster	(Zetterstedt, 1850)
urn:lsid:faunaeur.org:taxname:131579	Bezzia nigritula (Zetterstedt, 1838)			species	Ceratopogonidae;Ceratopogoninae;Palpomyiini;Bezzia	Diptera	Ceratopogonidae	Bezzia		nigritula	(Zetterstedt, 1838)
urn:lsid:faunaeur.org:taxname:131582	Bezzia nobilis (Winnertz, 1852)			species	Ceratopogonidae;Ceratopogoninae;Palpomyiini;Bezzia	Diptera	Ceratopogonidae	Bezzia		nobilis	(Winnertz, 1852)
urn:lsid:faunaeur.org:taxname:131618	Bezzia winnertziana Kieffer, 1919			species	Ceratopogonidae;Ceratopogoninae;Palpomyiini;Bezzia	Diptera	Ceratopogonidae	Bezzia		winnertziana	Kieffer, 1919
urn:lsid:faunaeur.org:taxname:130986	Palpomyia Meigen, 1818			genus	Ceratopogonidae;Ceratopogoninae;Palpomyiini	Diptera	Ceratopogonidae	Palpomyia			Meigen, 1818
urn:lsid:faunaeur.org:taxname:131385	Palpomyia armipes (Meigen, 1838)			species	Ceratopogonidae;Ceratopogoninae;Palpomyiini;Palpomyia	Diptera	Ceratopogonidae	Palpomyia		armipes	(Meigen, 1838)
urn:lsid:faunaeur.org:taxname:131405	Palpomyia distincta (Haliday, 1833)			species	Ceratopogonidae;Ceratopogoninae;Palpomyiini;Palpomyia	Diptera	Ceratopogonidae	Palpomyia		distincta	(Haliday, 1833)
urn:lsid:faunaeur.org:taxname:131410	Palpomyia flavipes (Meigen, 1804)			species	Ceratopogonidae;Ceratopogoninae;Palpomyiini;Palpomyia	Diptera	Ceratopogonidae	Palpomyia		flavipes	(Meigen, 1804)
urn:lsid:faunaeur.org:taxname:131413	Palpomyia flavitarsis (Meigen, 1838)			species	Ceratopogonidae;Ceratopogoninae;Palpomyiini;Palpomyia	Diptera	Ceratopogonidae	Palpomyia		flavitarsis	(Meigen, 1838)
urn:lsid:faunaeur.org:taxname:131422	Palpomyia lineata (Meigen, 1804)			species	Ceratopogonidae;Ceratopogoninae;Palpomyiini;Palpomyia	Diptera	Ceratopogonidae	Palpomyia		lineata	(Meigen, 1804)
urn:lsid:faunaeur.org:taxname:131438	Palpomyia lundstroemi Remm, 1981			species	Ceratopogonidae;Ceratopogoninae;Palpomyiini;Palpomyia	Diptera	Ceratopogonidae	Palpomyia		lundstroemi	Remm, 1981
urn:lsid:faunaeur.org:taxname:131479	Palpomyia serripes (Meigen, 1818)			species	Ceratopogonidae;Ceratopogoninae;Palpomyiini;Palpomyia	Diptera	Ceratopogonidae	Palpomyia		serripes	(Meigen, 1818)
urn:lsid:faunaeur.org:taxname:131490	Palpomyia tibialis (Meigen, 1818)			species	Ceratopogonidae;Ceratopogoninae;Palpomyiini;Palpomyia	Diptera	Ceratopogonidae	Palpomyia		tibialis	(Meigen, 1818)
	Chironomidae Newman, 1834			family		Diptera	Chironomidae				Newman, 1834
	Podonominae Thienemann & Edwards, 1937			subfamily	Chironomidae	Diptera	Chironomidae				Thienemann & Edwards, 1937
	Boreochlini Brundin, 1966			tribe	Chironomidae;Podonominae	Diptera	Chironomidae				Brundin, 1966
urn:lsid:faunaeur.org:taxname:409616	Boreochlus Edwards, 1938			genus	Chironomidae;Podonominae;Boreochlini	Diptera	Chironomidae	Boreochlus			Edwards, 1938
urn:lsid:faunaeur.org:taxname:409617	Boreochlus thienemanni Edwards, 1938			species	Chironomidae;Podonominae;Boreochlini;Boreochlus	Diptera	Chironomidae	Boreochlus		thienemanni	Edwards, 1938
urn:lsid:faunaeur.org:taxname:409607	Lasiodiamesa Kieffer, 1924			genus	Chironomidae;Podonominae;Boreochlini	Diptera	Chironomidae	Lasiodiamesa			Kieffer, 1924
urn:lsid:faunaeur.org:taxname:409611	Lasiodiamesa armata Brundin, 1966			species	Chironomidae;Podonominae;Boreochlini;Lasiodiamesa	Diptera	Chironomidae	Lasiodiamesa		armata	Brundin, 1966
urn:lsid:faunaeur.org:taxname:409613	Lasiodiamesa gracilis (Kieffer, 1924)			species	Chironomidae;Podonominae;Boreochlini;Lasiodiamesa	Diptera	Chironomidae	Lasiodiamesa		gracilis	(Kieffer, 1924)
urn:lsid:faunaeur.org:taxname:409615	Lasiodiamesa sphagnicola (Kieffer, 1925)			species	Chironomidae;Podonominae;Boreochlini;Lasiodiamesa	Diptera	Chironomidae	Lasiodiamesa		sphagnicola	(Kieffer, 1925)
	Podonomini Thienemann & Edwards, 1937			tribe	Chironomidae;Podonominae	Diptera	Chironomidae				Thienemann & Edwards, 1937
urn:lsid:faunaeur.org:taxname:409596	Parochlus Enderlein, 1912			genus	Chironomidae;Podonominae;Podonomini	Diptera	Chironomidae	Parochlus			Enderlein, 1912
urn:lsid:faunaeur.org:taxname:409600	Parochlus kiefferi (Garrett, 1925)			species	Chironomidae;Podonominae;Podonomini;Parochlus	Diptera	Chironomidae	Parochlus		kiefferi	(Garrett, 1925)
urn:lsid:faunaeur.org:taxname:409308	Trichotanypus Kieffer, 1906			genus	Chironomidae;Podonominae;Podonomini	Diptera	Chironomidae	Trichotanypus			Kieffer, 1906
urn:lsid:faunaeur.org:taxname:409594	Trichotanypus mariae Wirth & Sublette, 1970			species	Chironomidae;Podonominae;Podonomini;Trichotanypus	Diptera	Chironomidae	Trichotanypus		mariae	Wirth & Sublette, 1970
urn:lsid:faunaeur.org:taxname:409595	Trichotanypus posticalis (Lundbeck, 1898)			species	Chironomidae;Podonominae;Podonomini;Trichotanypus	Diptera	Chironomidae	Trichotanypus		posticalis	(Lundbeck, 1898)
	Tanypodinae Skuse, 1889			subfamily	Chironomidae	Diptera	Chironomidae				Skuse, 1889
	Anatopyniini Fittkau, 1962			tribe	Chironomidae;Tanypodinae	Diptera	Chironomidae				Fittkau, 1962
urn:lsid:faunaeur.org:taxname:409358	Anatopynia Johannsen, 1905			genus	Chironomidae;Tanypodinae;Anatopyniini	Diptera	Chironomidae	Anatopynia			Johannsen, 1905
urn:lsid:faunaeur.org:taxname:409359	Anatopynia plumipes (Fries, 1823)			species	Chironomidae;Tanypodinae;Anatopyniini;Anatopynia	Diptera	Chironomidae	Anatopynia		plumipes	(Fries, 1823)
	Coelotanypodini Coffman, 1978			tribe	Chironomidae;Tanypodinae	Diptera	Chironomidae				Coffman, 1978
urn:lsid:faunaeur.org:taxname:409293	Clinotanypus Kieffer, 1913			genus	Chironomidae;Tanypodinae;Coelotanypodini	Diptera	Chironomidae	Clinotanypus			Kieffer, 1913
	Clinotanypus(Clinotanypus) Kieffer, 1913			subgenus	Chironomidae;Tanypodinae;Coelotanypodini;Clinotanypus	Diptera	Chironomidae	Clinotanypus	Clinotanypus(Clinotanypus)		Kieffer, 1913
urn:lsid:faunaeur.org:taxname:409295	Clinotanypus nervosus (Meigen, 1818)			species	Chironomidae;Tanypodinae;Coelotanypodini;Clinotanypus;Clinotanypus(Clinotanypus)	Diptera	Chironomidae	Clinotanypus	Clinotanypus(Clinotanypus)	nervosus	(Meigen, 1818)
	Macropelopiini Zavřel, 1929			tribe	Chironomidae;Tanypodinae	Diptera	Chironomidae				Zavřel, 1929
urn:lsid:faunaeur.org:taxname:409399	Apsectrotanypus Fittkau, 1962			genus	Chironomidae;Tanypodinae;Macropelopiini	Diptera	Chironomidae	Apsectrotanypus			Fittkau, 1962
urn:lsid:faunaeur.org:taxname:409400	Apsectrotanypus trifascipennis (Zetterstedt, 1838)			species	Chironomidae;Tanypodinae;Macropelopiini;Apsectrotanypus	Diptera	Chironomidae	Apsectrotanypus		trifascipennis	(Zetterstedt, 1838)
urn:lsid:faunaeur.org:taxname:409370	Macropelopia Thienemann, 1916			genus	Chironomidae;Tanypodinae;Macropelopiini	Diptera	Chironomidae	Macropelopia			Thienemann, 1916
urn:lsid:faunaeur.org:taxname:409371	Macropelopia adaucta Kieffer, 1916			species	Chironomidae;Tanypodinae;Macropelopiini;Macropelopia	Diptera	Chironomidae	Macropelopia		adaucta	Kieffer, 1916
urn:lsid:faunaeur.org:taxname:409377	Macropelopia nebulosa (Meigen, 1804)			species	Chironomidae;Tanypodinae;Macropelopiini;Macropelopia	Diptera	Chironomidae	Macropelopia		nebulosa	(Meigen, 1804)
urn:lsid:faunaeur.org:taxname:409390	Macropelopia notata (Meigen, 1818)			species	Chironomidae;Tanypodinae;Macropelopiini;Macropelopia	Diptera	Chironomidae	Macropelopia		notata	(Meigen, 1818)
urn:lsid:faunaeur.org:taxname:409361	Psectrotanypus Kieffer, 1909			genus	Chironomidae;Tanypodinae;Macropelopiini	Diptera	Chironomidae	Psectrotanypus			Kieffer, 1909
urn:lsid:faunaeur.org:taxname:409363	Psectrotanypus varius (Fabricius, 1787)			species	Chironomidae;Tanypodinae;Macropelopiini;Psectrotanypus	Diptera	Chironomidae	Psectrotanypus		varius	(Fabricius, 1787)
	Natarsiini Roback & Moss, 1978			tribe	Chironomidae;Tanypodinae	Diptera	Chironomidae				Roback & Moss, 1978
urn:lsid:faunaeur.org:taxname:409405	Natarsia Fittkau, 1962			genus	Chironomidae;Tanypodinae;Natarsiini	Diptera	Chironomidae	Natarsia			Fittkau, 1962
urn:lsid:faunaeur.org:taxname:409406	Natarsia nugax (Walker, 1856)			species	Chironomidae;Tanypodinae;Natarsiini;Natarsia	Diptera	Chironomidae	Natarsia		nugax	(Walker, 1856)
urn:lsid:faunaeur.org:taxname:409411	Natarsia punctata (Fabricius, 1805)			species	Chironomidae;Tanypodinae;Natarsiini;Natarsia	Diptera	Chironomidae	Natarsia		punctata	(Fabricius, 1805)
	Pentaneurini Hennig, 1950			tribe	Chironomidae;Tanypodinae	Diptera	Chironomidae				Hennig, 1950
urn:lsid:faunaeur.org:taxname:409434	Ablabesmyia Johannsen, 1905			genus	Chironomidae;Tanypodinae;Pentaneurini	Diptera	Chironomidae	Ablabesmyia			Johannsen, 1905
urn:lsid:faunaeur.org:taxname:409575	Ablabesmyia longistyla Fittkau, 1962			species	Chironomidae;Tanypodinae;Pentaneurini;Ablabesmyia	Diptera	Chironomidae	Ablabesmyia		longistyla	Fittkau, 1962
urn:lsid:faunaeur.org:taxname:409581	Ablabesmyia monilis (Linnaeus, 1758)			species	Chironomidae;Tanypodinae;Pentaneurini;Ablabesmyia	Diptera	Chironomidae	Ablabesmyia		monilis	(Linnaeus, 1758)
urn:lsid:faunaeur.org:taxname:409590	Ablabesmyia phatta (Egger, 1864)			species	Chironomidae;Tanypodinae;Pentaneurini;Ablabesmyia	Diptera	Chironomidae	Ablabesmyia		phatta	(Egger, 1864)
urn:lsid:faunaeur.org:taxname:409518	Arctopelopia Fittkau, 1962			genus	Chironomidae;Tanypodinae;Pentaneurini	Diptera	Chironomidae	Arctopelopia			Fittkau, 1962
urn:lsid:faunaeur.org:taxname:409561	Arctopelopia barbitarsis (Zetterstedt, 1850)			species	Chironomidae;Tanypodinae;Pentaneurini;Arctopelopia	Diptera	Chironomidae	Arctopelopia		barbitarsis	(Zetterstedt, 1850)
urn:lsid:faunaeur.org:taxname:409564	Arctopelopia griseipennis (van der Wulp, 1859)			species	Chironomidae;Tanypodinae;Pentaneurini;Arctopelopia	Diptera	Chironomidae	Arctopelopia		griseipennis	(van der Wulp, 1859)
urn:lsid:faunaeur.org:taxname:409566	Arctopelopia melanosoma (Goetghebuer, 1933)			species	Chironomidae;Tanypodinae;Pentaneurini;Arctopelopia	Diptera	Chironomidae	Arctopelopia		melanosoma	(Goetghebuer, 1933)
urn:lsid:faunaeur.org:taxname:409473	Conchapelopia Fittkau, 1957			genus	Chironomidae;Tanypodinae;Pentaneurini	Diptera	Chironomidae	Conchapelopia			Fittkau, 1957
urn:lsid:faunaeur.org:taxname:409541	Conchapelopia aagaardi Murray, 1987			species	Chironomidae;Tanypodinae;Pentaneurini;Conchapelopia	Diptera	Chironomidae	Conchapelopia		aagaardi	Murray, 1987
urn:lsid:faunaeur.org:taxname:409543	Conchapelopia hittmairorum Michiels & Spies, 2002			species	Chironomidae;Tanypodinae;Pentaneurini;Conchapelopia	Diptera	Chironomidae	Conchapelopia		hittmairorum	Michiels & Spies, 2002
urn:lsid:faunaeur.org:taxname:409544	Conchapelopia intermedia Fittkau, 1962			species	Chironomidae;Tanypodinae;Pentaneurini;Conchapelopia	Diptera	Chironomidae	Conchapelopia		intermedia	Fittkau, 1962
urn:lsid:faunaeur.org:taxname:409545	Conchapelopia melanops (Meigen, 1818)			species	Chironomidae;Tanypodinae;Pentaneurini;Conchapelopia	Diptera	Chironomidae	Conchapelopia		melanops	(Meigen, 1818)
urn:lsid:faunaeur.org:taxname:409554	Conchapelopia pallidula (Meigen, 1818)			species	Chironomidae;Tanypodinae;Pentaneurini;Conchapelopia	Diptera	Chironomidae	Conchapelopia		pallidula	(Meigen, 1818)
urn:lsid:faunaeur.org:taxname:409535	Guttipelopia Fittkau, 1962			genus	Chironomidae;Tanypodinae;Pentaneurini	Diptera	Chironomidae	Guttipelopia			Fittkau, 1962
urn:lsid:faunaeur.org:taxname:409536	Guttipelopia guttipennis (van der Wulp, 1861)			species	Chironomidae;Tanypodinae;Pentaneurini;Guttipelopia	Diptera	Chironomidae	Guttipelopia		guttipennis	(van der Wulp, 1861)
urn:lsid:faunaeur.org:taxname:409530	Hayesomyia Murray & Fittkau, 1986			genus	Chironomidae;Tanypodinae;Pentaneurini	Diptera	Chironomidae	Hayesomyia			Murray & Fittkau, 1986
urn:lsid:faunaeur.org:taxname:409533	Hayesomyia tripunctata (Goetghebuer, 1922)			species	Chironomidae;Tanypodinae;Pentaneurini;Hayesomyia	Diptera	Chironomidae	Hayesomyia		tripunctata	(Goetghebuer, 1922)
urn:lsid:faunaeur.org:taxname:409499	Krenopelopia Fittkau, 1962			genus	Chironomidae;Tanypodinae;Pentaneurini	Diptera	Chironomidae	Krenopelopia			Fittkau, 1962
urn:lsid:faunaeur.org:taxname:409525	Krenopelopia binotata (Wiedemann, 1817)			species	Chironomidae;Tanypodinae;Pentaneurini;Krenopelopia	Diptera	Chironomidae	Krenopelopia		binotata	(Wiedemann, 1817)
urn:lsid:faunaeur.org:taxname:409529	Krenopelopia nigropunctata (Staeger, 1839)			species	Chironomidae;Tanypodinae;Pentaneurini;Krenopelopia	Diptera	Chironomidae	Krenopelopia		nigropunctata	(Staeger, 1839)
urn:lsid:faunaeur.org:taxname:409523	Labrundinia Fittkau, 1962			genus	Chironomidae;Tanypodinae;Pentaneurini	Diptera	Chironomidae	Labrundinia			Fittkau, 1962
urn:lsid:faunaeur.org:taxname:409524	Labrundinia longipalpis (Goetghebuer, 1921)			species	Chironomidae;Tanypodinae;Pentaneurini;Labrundinia	Diptera	Chironomidae	Labrundinia		longipalpis	(Goetghebuer, 1921)
urn:lsid:faunaeur.org:taxname:409520	Larsia Fittkau, 1962			genus	Chironomidae;Tanypodinae;Pentaneurini	Diptera	Chironomidae	Larsia			Fittkau, 1962
urn:lsid:faunaeur.org:taxname:409521	Larsia atrocincta (Goetghebuer, 1942)			species	Chironomidae;Tanypodinae;Pentaneurini;Larsia	Diptera	Chironomidae	Larsia		atrocincta	(Goetghebuer, 1942)
urn:lsid:faunaeur.org:taxname:409502	Monopelopia Fittkau, 1962			genus	Chironomidae;Tanypodinae;Pentaneurini	Diptera	Chironomidae	Monopelopia			Fittkau, 1962
urn:lsid:faunaeur.org:taxname:409512	Monopelopia tenuicalcar (Kieffer, 1918)			species	Chironomidae;Tanypodinae;Pentaneurini;Monopelopia	Diptera	Chironomidae	Monopelopia		tenuicalcar	(Kieffer, 1918)
urn:lsid:faunaeur.org:taxname:409509	Nilotanypus Kieffer, 1923			genus	Chironomidae;Tanypodinae;Pentaneurini	Diptera	Chironomidae	Nilotanypus			Kieffer, 1923
urn:lsid:faunaeur.org:taxname:409510	Nilotanypus dubius (Meigen, 1804)			species	Chironomidae;Tanypodinae;Pentaneurini;Nilotanypus	Diptera	Chironomidae	Nilotanypus		dubius	(Meigen, 1804)
urn:lsid:faunaeur.org:taxname:409489	Paramerina Fittkau, 1962			genus	Chironomidae;Tanypodinae;Pentaneurini	Diptera	Chironomidae	Paramerina			Fittkau, 1962
urn:lsid:faunaeur.org:taxname:409491	Paramerina cingulata (Walker, 1856)			species	Chironomidae;Tanypodinae;Pentaneurini;Paramerina	Diptera	Chironomidae	Paramerina		cingulata	(Walker, 1856)
urn:lsid:faunaeur.org:taxname:409498	Paramerina divisa (Walker, 1856)			species	Chironomidae;Tanypodinae;Pentaneurini;Paramerina	Diptera	Chironomidae	Paramerina		divisa	(Walker, 1856)
urn:lsid:faunaeur.org:taxname:409487	Pentaneurella Fittkau & Murray, 1983			genus	Chironomidae;Tanypodinae;Pentaneurini	Diptera	Chironomidae	Pentaneurella			Fittkau & Murray, 1983
urn:lsid:faunaeur.org:taxname:409488	Pentaneurella katterjokki Fittkau & Murray, 1983			species	Chironomidae;Tanypodinae;Pentaneurini;Pentaneurella	Diptera	Chironomidae	Pentaneurella		katterjokki	Fittkau & Murray, 1983
urn:lsid:faunaeur.org:taxname:409480	Rheopelopia Fittkau, 1962			genus	Chironomidae;Tanypodinae;Pentaneurini	Diptera	Chironomidae	Rheopelopia			Fittkau, 1962
urn:lsid:faunaeur.org:taxname:409482	Rheopelopia maculipennis (Zetterstedt, 1838)			species	Chironomidae;Tanypodinae;Pentaneurini;Rheopelopia	Diptera	Chironomidae	Rheopelopia		maculipennis	(Zetterstedt, 1838)
urn:lsid:faunaeur.org:taxname:409483	Rheopelopia ornata (Meigen, 1838)			species	Chironomidae;Tanypodinae;Pentaneurini;Rheopelopia	Diptera	Chironomidae	Rheopelopia		ornata	(Meigen, 1838)
urn:lsid:faunaeur.org:taxname:409476	Telmatopelopia Fittkau, 1962			genus	Chironomidae;Tanypodinae;Pentaneurini	Diptera	Chironomidae	Telmatopelopia			Fittkau, 1962
urn:lsid:faunaeur.org:taxname:409477	Telmatopelopia nemorum (Goetghebuer, 1921)			species	Chironomidae;Tanypodinae;Pentaneurini;Telmatopelopia	Diptera	Chironomidae	Telmatopelopia		nemorum	(Goetghebuer, 1921)
urn:lsid:faunaeur.org:taxname:409472	Telopelopia Roback, 1971			genus	Chironomidae;Tanypodinae;Pentaneurini	Diptera	Chironomidae	Telopelopia			Roback, 1971
urn:lsid:faunaeur.org:taxname:409474	Telopelopia fascigera (Verneaux, 1970)			species	Chironomidae;Tanypodinae;Pentaneurini;Telopelopia	Diptera	Chironomidae	Telopelopia		fascigera	(Verneaux, 1970)
urn:lsid:faunaeur.org:taxname:409452	Thienemannimyia Fittkau, 1957			genus	Chironomidae;Tanypodinae;Pentaneurini	Diptera	Chironomidae	Thienemannimyia			Fittkau, 1957
urn:lsid:faunaeur.org:taxname:409453	Thienemannimyia carnea (Fabricius, 1805)			species	Chironomidae;Tanypodinae;Pentaneurini;Thienemannimyia	Diptera	Chironomidae	Thienemannimyia		carnea	(Fabricius, 1805)
urn:lsid:faunaeur.org:taxname:409459	Thienemannimyia fusciceps (Edwards, 1929)			species	Chironomidae;Tanypodinae;Pentaneurini;Thienemannimyia	Diptera	Chironomidae	Thienemannimyia		fusciceps	(Edwards, 1929)
urn:lsid:faunaeur.org:taxname:409461	Thienemannimyia laeta (Meigen, 1818)			species	Chironomidae;Tanypodinae;Pentaneurini;Thienemannimyia	Diptera	Chironomidae	Thienemannimyia		laeta	(Meigen, 1818)
urn:lsid:faunaeur.org:taxname:409463	Thienemannimyia lentiginosa (Fries, 1823)			species	Chironomidae;Tanypodinae;Pentaneurini;Thienemannimyia	Diptera	Chironomidae	Thienemannimyia		lentiginosa	(Fries, 1823)
urn:lsid:faunaeur.org:taxname:409469	Thienemannimyia pseudocarnea Murray, 1976			species	Chironomidae;Tanypodinae;Pentaneurini;Thienemannimyia	Diptera	Chironomidae	Thienemannimyia		pseudocarnea	Murray, 1976
urn:lsid:faunaeur.org:taxname:409470	Thienemannimyia vitellina (Kieffer, 1916)			species	Chironomidae;Tanypodinae;Pentaneurini;Thienemannimyia	Diptera	Chironomidae	Thienemannimyia		vitellina	(Kieffer, 1916)
urn:lsid:faunaeur.org:taxname:409445	Trissopelopia Kieffer, 1923			genus	Chironomidae;Tanypodinae;Pentaneurini	Diptera	Chironomidae	Trissopelopia			Kieffer, 1923
urn:lsid:faunaeur.org:taxname:409447	Trissopelopia longimana (Staeger, 1839)			species	Chironomidae;Tanypodinae;Pentaneurini;Trissopelopia	Diptera	Chironomidae	Trissopelopia		longimana	(Staeger, 1839)
urn:lsid:faunaeur.org:taxname:409440	Xenopelopia Fittkau, 1962			genus	Chironomidae;Tanypodinae;Pentaneurini	Diptera	Chironomidae	Xenopelopia			Fittkau, 1962
urn:lsid:faunaeur.org:taxname:409441	Xenopelopia falcigera (Kieffer, 1911)			species	Chironomidae;Tanypodinae;Pentaneurini;Xenopelopia	Diptera	Chironomidae	Xenopelopia		falcigera	(Kieffer, 1911)
urn:lsid:faunaeur.org:taxname:409444	Xenopelopia nigricans (Goetghebuer, 1927)			species	Chironomidae;Tanypodinae;Pentaneurini;Xenopelopia	Diptera	Chironomidae	Xenopelopia		nigricans	(Goetghebuer, 1927)
urn:lsid:faunaeur.org:taxname:409314	Zavrelimyia Fittkau, 1962			genus	Chironomidae;Tanypodinae;Pentaneurini	Diptera	Chironomidae	Zavrelimyia			Fittkau, 1962
urn:lsid:faunaeur.org:taxname:409417	Zavrelimyia barbatipes (Kieffer, 1911)			species	Chironomidae;Tanypodinae;Pentaneurini;Zavrelimyia	Diptera	Chironomidae	Zavrelimyia		barbatipes	(Kieffer, 1911)
urn:lsid:faunaeur.org:taxname:409419	Zavrelimyia hirtimana (Kieffer, 1918)			species	Chironomidae;Tanypodinae;Pentaneurini;Zavrelimyia	Diptera	Chironomidae	Zavrelimyia		hirtimana	(Kieffer, 1918)
urn:lsid:faunaeur.org:taxname:409421	Zavrelimyia melanura (Meigen, 1804)			species	Chironomidae;Tanypodinae;Pentaneurini;Zavrelimyia	Diptera	Chironomidae	Zavrelimyia		melanura	(Meigen, 1804)
	Procladiini Roback, 1971			tribe	Chironomidae;Tanypodinae	Diptera	Chironomidae				Roback, 1971
urn:lsid:faunaeur.org:taxname:409301	Procladius Skuse, 1889			genus	Chironomidae;Tanypodinae;Procladiini	Diptera	Chironomidae	Procladius			Skuse, 1889
urn:lsid:faunaeur.org:taxname:409320	Procladius(Holotanypus) Roback, 1982			subgenus	Chironomidae;Tanypodinae;Procladiini;Procladius	Diptera	Chironomidae	Procladius	Procladius(Holotanypus)		Roback, 1982
urn:lsid:faunaeur.org:taxname:409321	Procladius appropinquatus (Lundström, 1917)			species	Chironomidae;Tanypodinae;Procladiini;Procladius;Procladius(Holotanypus)	Diptera	Chironomidae	Procladius	Procladius(Holotanypus)	appropinquatus	(Lundström, 1917)
urn:lsid:faunaeur.org:taxname:409322	Procladius choreus (Meigen, 1804)			species	Chironomidae;Tanypodinae;Procladiini;Procladius;Procladius(Holotanypus)	Diptera	Chironomidae	Procladius	Procladius(Holotanypus)	choreus	(Meigen, 1804)
urn:lsid:faunaeur.org:taxname:409328	Procladius culiciformis (Linnaeus, 1767)			species	Chironomidae;Tanypodinae;Procladiini;Procladius;Procladius(Holotanypus)	Diptera	Chironomidae	Procladius	Procladius(Holotanypus)	culiciformis	(Linnaeus, 1767)
urn:lsid:faunaeur.org:taxname:409332	Procladius fimbriatus Wülker, 1959			species	Chironomidae;Tanypodinae;Procladiini;Procladius;Procladius(Holotanypus)	Diptera	Chironomidae	Procladius	Procladius(Holotanypus)	fimbriatus	Wülker, 1959
urn:lsid:faunaeur.org:taxname:409333	Procladius fuscus Brundin, 1949			species	Chironomidae;Tanypodinae;Procladiini;Procladius;Procladius(Holotanypus)	Diptera	Chironomidae	Procladius	Procladius(Holotanypus)	fuscus	Brundin, 1949
urn:lsid:faunaeur.org:taxname:409334	Procladius islandicus (Goetghebuer, 1931)		doubtful occurence	species	Chironomidae;Tanypodinae;Procladiini;Procladius;Procladius(Holotanypus)	Diptera	Chironomidae	Procladius	Procladius(Holotanypus)	islandicus	(Goetghebuer, 1931)
urn:lsid:faunaeur.org:taxname:409337	Procladius nudipennis Brundin, 1947			species	Chironomidae;Tanypodinae;Procladiini;Procladius;Procladius(Holotanypus)	Diptera	Chironomidae	Procladius	Procladius(Holotanypus)	nudipennis	Brundin, 1947
urn:lsid:faunaeur.org:taxname:409338	Procladius pectinatus (Kieffer, 1909)			species	Chironomidae;Tanypodinae;Procladiini;Procladius;Procladius(Holotanypus)	Diptera	Chironomidae	Procladius	Procladius(Holotanypus)	pectinatus	(Kieffer, 1909)
urn:lsid:faunaeur.org:taxname:409344	Procladius signatus (Zetterstedt, 1850)			species	Chironomidae;Tanypodinae;Procladiini;Procladius;Procladius(Holotanypus)	Diptera	Chironomidae	Procladius	Procladius(Holotanypus)	signatus	(Zetterstedt, 1850)
urn:lsid:faunaeur.org:taxname:409345	Procladius simplicistylus Freeman, 1948			species	Chironomidae;Tanypodinae;Procladiini;Procladius;Procladius(Holotanypus)	Diptera	Chironomidae	Procladius	Procladius(Holotanypus)	simplicistylus	Freeman, 1948
urn:lsid:faunaeur.org:taxname:409346	Procladius suecicus Brundin, 1949			species	Chironomidae;Tanypodinae;Procladiini;Procladius;Procladius(Holotanypus)	Diptera	Chironomidae	Procladius	Procladius(Holotanypus)	suecicus	Brundin, 1949
	Procladius vesus Roback, 1971	cf.		species	Chironomidae;Tanypodinae;Procladiini;Procladius;Procladius(Holotanypus)	Diptera	Chironomidae	Procladius	Procladius(Holotanypus)	vesus	Roback, 1971
	Procladius sp. 1 Valassaaret" "			species	Chironomidae;Tanypodinae;Procladiini;Procladius;Procladius(Holotanypus)	Diptera	Chironomidae	Procladius	Procladius(Holotanypus)	sp. 1 "Valassaaret"
	Procladius sp. 2 Palsa" "			species	Chironomidae;Tanypodinae;Procladiini;Procladius;Procladius(Holotanypus)	Diptera	Chironomidae	Procladius	Procladius(Holotanypus)	sp. 2 "Palsa"
	Procladius sp. 3 Kaldoaivi" "			species	Chironomidae;Tanypodinae;Procladiini;Procladius;Procladius(Holotanypus)	Diptera	Chironomidae	Procladius	Procladius(Holotanypus)	sp. 3 "Kaldoaivi"
urn:lsid:faunaeur.org:taxname:409349	Procladius(Psilotanypus) Kieffer, 1906			subgenus	Chironomidae;Tanypodinae;Procladiini;Procladius	Diptera	Chironomidae	Procladius	Procladius(Psilotanypus)		Kieffer, 1906
urn:lsid:faunaeur.org:taxname:409350	Procladius flavifrons Edwards, 1929			species	Chironomidae;Tanypodinae;Procladiini;Procladius;Procladius(Psilotanypus)	Diptera	Chironomidae	Procladius	Procladius(Psilotanypus)	flavifrons	Edwards, 1929
urn:lsid:faunaeur.org:taxname:409351	Procladius imicola Kieffer, 1922			species	Chironomidae;Tanypodinae;Procladiini;Procladius;Procladius(Psilotanypus)	Diptera	Chironomidae	Procladius	Procladius(Psilotanypus)	imicola	Kieffer, 1922
urn:lsid:faunaeur.org:taxname:409353	Procladius lugens Kieffer, 1915			species	Chironomidae;Tanypodinae;Procladiini;Procladius;Procladius(Psilotanypus)	Diptera	Chironomidae	Procladius	Procladius(Psilotanypus)	lugens	Kieffer, 1915
urn:lsid:faunaeur.org:taxname:409354	Procladius rufovittatus (van der Wulp, 1874)			species	Chironomidae;Tanypodinae;Procladiini;Procladius;Procladius(Psilotanypus)	Diptera	Chironomidae	Procladius	Procladius(Psilotanypus)	rufovittatus	(van der Wulp, 1874)
	Tanypodini Skuse, 1889			tribe	Chironomidae;Tanypodinae	Diptera	Chironomidae				Skuse, 1889
urn:lsid:faunaeur.org:taxname:407888	Tanypus Meigen, 1803			genus	Chironomidae;Tanypodinae;Tanypodini	Diptera	Chironomidae	Tanypus			Meigen, 1803
urn:lsid:faunaeur.org:taxname:409307	Tanypus(Tanypus) Meigen, 1803			subgenus	Chironomidae;Tanypodinae;Tanypodini;Tanypus	Diptera	Chironomidae	Tanypus	Tanypus(Tanypus)		Meigen, 1803
urn:lsid:faunaeur.org:taxname:409309	Tanypus kraatzi (Kieffer, 1912)			species	Chironomidae;Tanypodinae;Tanypodini;Tanypus;Tanypus(Tanypus)	Diptera	Chironomidae	Tanypus	Tanypus(Tanypus)	kraatzi	(Kieffer, 1912)
urn:lsid:faunaeur.org:taxname:409310	Tanypus punctipennis Meigen, 1818			species	Chironomidae;Tanypodinae;Tanypodini;Tanypus;Tanypus(Tanypus)	Diptera	Chironomidae	Tanypus	Tanypus(Tanypus)	punctipennis	Meigen, 1818
urn:lsid:faunaeur.org:taxname:409316	Tanypus vilipennis (Kieffer, 1918)			species	Chironomidae;Tanypodinae;Tanypodini;Tanypus;Tanypus(Tanypus)	Diptera	Chironomidae	Tanypus	Tanypus(Tanypus)	vilipennis	(Kieffer, 1918)
	Diamesinae Kieffer, 1922			subfamily	Chironomidae	Diptera	Chironomidae				Kieffer, 1922
	Diamesini Kieffer, 1922			tribe	Chironomidae;Diamesinae	Diptera	Chironomidae				Kieffer, 1922
urn:lsid:faunaeur.org:taxname:409115	Diamesa Meigen, 1835			genus	Chironomidae;Diamesinae;Diamesini	Diptera	Chironomidae	Diamesa			Meigen, 1835
urn:lsid:faunaeur.org:taxname:409224	Diamesa(Diamesa) Meigen, 1835			subgenus	Chironomidae;Diamesinae;Diamesini;Diamesa	Diptera	Chironomidae	Diamesa	Diamesa(Diamesa)		Meigen, 1835
urn:lsid:faunaeur.org:taxname:409225	Diamesa aberrata Lundbeck, 1898			species	Chironomidae;Diamesinae;Diamesini;Diamesa;Diamesa(Diamesa)	Diptera	Chironomidae	Diamesa	Diamesa(Diamesa)	aberrata	Lundbeck, 1898
urn:lsid:faunaeur.org:taxname:409226	Diamesa arctica (Boheman, 1865)			species	Chironomidae;Diamesinae;Diamesini;Diamesa;Diamesa(Diamesa)	Diptera	Chironomidae	Diamesa	Diamesa(Diamesa)	arctica	(Boheman, 1865)
urn:lsid:faunaeur.org:taxname:409229	Diamesa bertrami Edwards, 1935			species	Chironomidae;Diamesinae;Diamesini;Diamesa;Diamesa(Diamesa)	Diptera	Chironomidae	Diamesa	Diamesa(Diamesa)	bertrami	Edwards, 1935
urn:lsid:faunaeur.org:taxname:409230	Diamesa bohemani Goetghebuer, 1932			species	Chironomidae;Diamesinae;Diamesini;Diamesa;Diamesa(Diamesa)	Diptera	Chironomidae	Diamesa	Diamesa(Diamesa)	bohemani	Goetghebuer, 1932
urn:lsid:faunaeur.org:taxname:409242	Diamesa hyperborea Holmgren, 1869			species	Chironomidae;Diamesinae;Diamesini;Diamesa;Diamesa(Diamesa)	Diptera	Chironomidae	Diamesa	Diamesa(Diamesa)	hyperborea	Holmgren, 1869
urn:lsid:faunaeur.org:taxname:409244	Diamesa incallida (Walker, 1856)			species	Chironomidae;Diamesinae;Diamesini;Diamesa;Diamesa(Diamesa)	Diptera	Chironomidae	Diamesa	Diamesa(Diamesa)	incallida	(Walker, 1856)
urn:lsid:faunaeur.org:taxname:409247	Diamesa insignipes Kieffer, 1908			species	Chironomidae;Diamesinae;Diamesini;Diamesa;Diamesa(Diamesa)	Diptera	Chironomidae	Diamesa	Diamesa(Diamesa)	insignipes	Kieffer, 1908
urn:lsid:faunaeur.org:taxname:409251	Diamesa latitarsis (Goetghebuer, 1921)			species	Chironomidae;Diamesinae;Diamesini;Diamesa;Diamesa(Diamesa)	Diptera	Chironomidae	Diamesa	Diamesa(Diamesa)	latitarsis	(Goetghebuer, 1921)
urn:lsid:faunaeur.org:taxname:409261	Diamesa permacra (Walker, 1856)			species	Chironomidae;Diamesinae;Diamesini;Diamesa;Diamesa(Diamesa)	Diptera	Chironomidae	Diamesa	Diamesa(Diamesa)	permacra	(Walker, 1856)
urn:lsid:faunaeur.org:taxname:409264	Diamesa serratosioi Willassen, 1986			species	Chironomidae;Diamesinae;Diamesini;Diamesa;Diamesa(Diamesa)	Diptera	Chironomidae	Diamesa	Diamesa(Diamesa)	serratosioi	Willassen, 1986
urn:lsid:faunaeur.org:taxname:409271	Diamesa tonsa (Haliday, 1856)			species	Chironomidae;Diamesinae;Diamesini;Diamesa;Diamesa(Diamesa)	Diptera	Chironomidae	Diamesa	Diamesa(Diamesa)	tonsa	(Haliday, 1856)
urn:lsid:faunaeur.org:taxname:409196	Potthastia Kieffer, 1922			genus	Chironomidae;Diamesinae;Diamesini	Diptera	Chironomidae	Potthastia			Kieffer, 1922
urn:lsid:faunaeur.org:taxname:409197	Potthastia gaedii (Meigen, 1838)			species	Chironomidae;Diamesinae;Diamesini;Potthastia	Diptera	Chironomidae	Potthastia		gaedii	(Meigen, 1838)
urn:lsid:faunaeur.org:taxname:409207	Potthastia longimanus Kieffer, 1922			species	Chironomidae;Diamesinae;Diamesini;Potthastia	Diptera	Chironomidae	Potthastia		longimanus	Kieffer, 1922
urn:lsid:faunaeur.org:taxname:409214	Potthastia pastoris (Edwards, 1933)			species	Chironomidae;Diamesinae;Diamesini;Potthastia	Diptera	Chironomidae	Potthastia		pastoris	(Edwards, 1933)
urn:lsid:faunaeur.org:taxname:409184	Pseudodiamesa Goetghebuer, 1939			genus	Chironomidae;Diamesinae;Diamesini	Diptera	Chironomidae	Pseudodiamesa			Goetghebuer, 1939
urn:lsid:faunaeur.org:taxname:409187	Pseudodiamesa(Pseudodiamesa) Goetghebuer, 1939			subgenus	Chironomidae;Diamesinae;Diamesini;Pseudodiamesa	Diptera	Chironomidae	Pseudodiamesa	Pseudodiamesa(Pseudodiamesa)		Goetghebuer, 1939
urn:lsid:faunaeur.org:taxname:409188	Pseudodiamesa branickii (Nowicki, 1873)			species	Chironomidae;Diamesinae;Diamesini;Pseudodiamesa;Pseudodiamesa(Pseudodiamesa)	Diptera	Chironomidae	Pseudodiamesa	Pseudodiamesa(Pseudodiamesa)	branickii	(Nowicki, 1873)
urn:lsid:faunaeur.org:taxname:409193	Pseudodiamesa nivosa (Goetghebuer, 1928)			species	Chironomidae;Diamesinae;Diamesini;Pseudodiamesa;Pseudodiamesa(Pseudodiamesa)	Diptera	Chironomidae	Pseudodiamesa	Pseudodiamesa(Pseudodiamesa)	nivosa	(Goetghebuer, 1928)
urn:lsid:faunaeur.org:taxname:409178	Pseudokiefferiella Zavřel, 1941			genus	Chironomidae;Diamesinae;Diamesini	Diptera	Chironomidae	Pseudokiefferiella			Zavřel, 1941
urn:lsid:faunaeur.org:taxname:409181	Pseudokiefferiella parva (Edwards, 1932)			species	Chironomidae;Diamesinae;Diamesini;Pseudokiefferiella	Diptera	Chironomidae	Pseudokiefferiella		parva	(Edwards, 1932)
urn:lsid:faunaeur.org:taxname:409168	Sympotthastia Pagast, 1947			genus	Chironomidae;Diamesinae;Diamesini	Diptera	Chironomidae	Sympotthastia			Pagast, 1947
urn:lsid:faunaeur.org:taxname:409173	Sympotthastia fulva (Johannsen, 1921)			species	Chironomidae;Diamesinae;Diamesini;Sympotthastia	Diptera	Chironomidae	Sympotthastia		fulva	(Johannsen, 1921)
urn:lsid:faunaeur.org:taxname:409174	Sympotthastia huldeni Tuiskunen, 1986			species	Chironomidae;Diamesinae;Diamesini;Sympotthastia	Diptera	Chironomidae	Sympotthastia		huldeni	Tuiskunen, 1986
urn:lsid:faunaeur.org:taxname:408255	Syndiamesa Kieffer, 1918			genus	Chironomidae;Diamesinae;Diamesini	Diptera	Chironomidae	Syndiamesa			Kieffer, 1918
	Syndiamesa sp.			species	Chironomidae;Diamesinae;Diamesini;Syndiamesa	Diptera	Chironomidae	Syndiamesa		sp.
	Protanypini Brundin, 1956			tribe	Chironomidae;Diamesinae	Diptera	Chironomidae				Brundin, 1956
urn:lsid:faunaeur.org:taxname:409144	Protanypus Kieffer, 1906			genus	Chironomidae;Diamesinae;Protanypini	Diptera	Chironomidae	Protanypus			Kieffer, 1906
urn:lsid:faunaeur.org:taxname:409146	Protanypus caudatus Edwards, 1924			species	Chironomidae;Diamesinae;Protanypini;Protanypus	Diptera	Chironomidae	Protanypus		caudatus	Edwards, 1924
urn:lsid:faunaeur.org:taxname:409148	Protanypus morio (Zetterstedt, 1838)			species	Chironomidae;Diamesinae;Protanypini;Protanypus	Diptera	Chironomidae	Protanypus		morio	(Zetterstedt, 1838)
	Telmatogetoninae Wirth, 1949			subfamily	Chironomidae	Diptera	Chironomidae				Wirth, 1949
urn:lsid:faunaeur.org:taxname:409627	Telmatogeton Schiner, 1866			genus	Chironomidae;Telmatogetoninae	Diptera	Chironomidae	Telmatogeton			Schiner, 1866
urn:lsid:faunaeur.org:taxname:409634	Telmatogeton japonicus Tokunaga, 1933			species	Chironomidae;Telmatogetoninae;Telmatogeton	Diptera	Chironomidae	Telmatogeton		japonicus	Tokunaga, 1933
	Prodiamesinae Sæther, 1976			subfamily	Chironomidae	Diptera	Chironomidae				Sæther, 1976
urn:lsid:faunaeur.org:taxname:409131	Monodiamesa Kieffer, 1922			genus	Chironomidae;Prodiamesinae	Diptera	Chironomidae	Monodiamesa			Kieffer, 1922
urn:lsid:faunaeur.org:taxname:409136	Monodiamesa bathyphila (Kieffer, 1918)			species	Chironomidae;Prodiamesinae;Monodiamesa	Diptera	Chironomidae	Monodiamesa		bathyphila	(Kieffer, 1918)
urn:lsid:faunaeur.org:taxname:409139	Monodiamesa ekmani (Brundin, 1949)			species	Chironomidae;Prodiamesinae;Monodiamesa	Diptera	Chironomidae	Monodiamesa		ekmani	(Brundin, 1949)
urn:lsid:faunaeur.org:taxname:409128	Odontomesa Pagast, 1947			genus	Chironomidae;Prodiamesinae	Diptera	Chironomidae	Odontomesa			Pagast, 1947
urn:lsid:faunaeur.org:taxname:409129	Odontomesa fulva (Kieffer, 1919)			species	Chironomidae;Prodiamesinae;Odontomesa	Diptera	Chironomidae	Odontomesa		fulva	(Kieffer, 1919)
urn:lsid:faunaeur.org:taxname:409108	Prodiamesa Kieffer, 1906			genus	Chironomidae;Prodiamesinae	Diptera	Chironomidae	Prodiamesa			Kieffer, 1906
urn:lsid:faunaeur.org:taxname:409112	Prodiamesa olivacea (Meigen, 1818)			species	Chironomidae;Prodiamesinae;Prodiamesa	Diptera	Chironomidae	Prodiamesa		olivacea	(Meigen, 1818)
	Orthocladiinae Kieffer, 1911			subfamily	Chironomidae	Diptera	Chironomidae				Kieffer, 1911
urn:lsid:faunaeur.org:taxname:409104	Aagaardia Sæther, 2000			genus	Chironomidae;Orthocladiinae	Diptera	Chironomidae	Aagaardia			Sæther, 2000
urn:lsid:faunaeur.org:taxname:409105	Aagaardia protensa Sæther, 2000			species	Chironomidae;Orthocladiinae;Aagaardia	Diptera	Chironomidae	Aagaardia		protensa	Sæther, 2000
urn:lsid:faunaeur.org:taxname:409106	Aagaardia sivertseni (Aagaard, 1979)			species	Chironomidae;Orthocladiinae;Aagaardia	Diptera	Chironomidae	Aagaardia		sivertseni	(Aagaard, 1979)
	Aagaardia sp. 1			species	Chironomidae;Orthocladiinae;Aagaardia	Diptera	Chironomidae	Aagaardia		sp. 1
urn:lsid:faunaeur.org:taxname:409101	Abiskomyia Edwards, 1937			genus	Chironomidae;Orthocladiinae	Diptera	Chironomidae	Abiskomyia			Edwards, 1937
urn:lsid:faunaeur.org:taxname:409102	Abiskomyia paravirgo Goetghebuer, 1940			species	Chironomidae;Orthocladiinae;Abiskomyia	Diptera	Chironomidae	Abiskomyia		paravirgo	Goetghebuer, 1940
urn:lsid:faunaeur.org:taxname:409103	Abiskomyia virgo Edwards, 1937			species	Chironomidae;Orthocladiinae;Abiskomyia	Diptera	Chironomidae	Abiskomyia		virgo	Edwards, 1937
urn:lsid:faunaeur.org:taxname:409097	Acamptocladius Brundin, 1956			genus	Chironomidae;Orthocladiinae	Diptera	Chironomidae	Acamptocladius			Brundin, 1956
urn:lsid:faunaeur.org:taxname:409099	Acamptocladius reissi Cranston & Sæther, 1982			species	Chironomidae;Orthocladiinae;Acamptocladius	Diptera	Chironomidae	Acamptocladius		reissi	Cranston & Sæther, 1982
urn:lsid:faunaeur.org:taxname:409100	Acamptocladius submontanus (Edwards, 1932)			species	Chironomidae;Orthocladiinae;Acamptocladius	Diptera	Chironomidae	Acamptocladius		submontanus	(Edwards, 1932)
urn:lsid:faunaeur.org:taxname:408506	Acricotopus Kieffer, 1921			genus	Chironomidae;Orthocladiinae	Diptera	Chironomidae	Acricotopus			Kieffer, 1921
urn:lsid:faunaeur.org:taxname:409082	Acricotopus lucens (Zetterstedt, 1850)			species	Chironomidae;Orthocladiinae;Acricotopus	Diptera	Chironomidae	Acricotopus		lucens	(Zetterstedt, 1850)
urn:lsid:faunaeur.org:taxname:406834	Allocladius Kieffer, 1913			genus	Chironomidae;Orthocladiinae	Diptera	Chironomidae	Allocladius			Kieffer, 1913
urn:lsid:faunaeur.org:taxname:406836	Allocladius bothnicus (Tuiskunen, 1984)			species	Chironomidae;Orthocladiinae;Allocladius	Diptera	Chironomidae	Allocladius		bothnicus	(Tuiskunen, 1984)
urn:lsid:faunaeur.org:taxname:409075	Boreosmittia Tuiskunen, 1986			genus	Chironomidae;Orthocladiinae	Diptera	Chironomidae	Boreosmittia			Tuiskunen, 1986
urn:lsid:faunaeur.org:taxname:409076	Boreosmittia inariensis Tuiskunen, 1986			species	Chironomidae;Orthocladiinae;Boreosmittia	Diptera	Chironomidae	Boreosmittia		inariensis	Tuiskunen, 1986
urn:lsid:faunaeur.org:taxname:409077	Boreosmittia karelioborealis Tuiskunen, 1986			species	Chironomidae;Orthocladiinae;Boreosmittia	Diptera	Chironomidae	Boreosmittia		karelioborealis	Tuiskunen, 1986
urn:lsid:faunaeur.org:taxname:408751	Brillia Kieffer, 1913			genus	Chironomidae;Orthocladiinae	Diptera	Chironomidae	Brillia			Kieffer, 1913
urn:lsid:faunaeur.org:taxname:409065	Brillia bifida (Kieffer, 1909)			species	Chironomidae;Orthocladiinae;Brillia	Diptera	Chironomidae	Brillia		bifida	(Kieffer, 1909)
urn:lsid:faunaeur.org:taxname:409072	Brillia longifurca Kieffer, 1921			species	Chironomidae;Orthocladiinae;Brillia	Diptera	Chironomidae	Brillia		longifurca	Kieffer, 1921
urn:lsid:faunaeur.org:taxname:409017	Bryophaenocladius Thienemann, 1934			genus	Chironomidae;Orthocladiinae	Diptera	Chironomidae	Bryophaenocladius			Thienemann, 1934
urn:lsid:faunaeur.org:taxname:409025	Bryophaenocladius aestivus (Brundin, 1947)			species	Chironomidae;Orthocladiinae;Bryophaenocladius	Diptera	Chironomidae	Bryophaenocladius		aestivus	(Brundin, 1947)
urn:lsid:faunaeur.org:taxname:409030	Bryophaenocladius dentatus (Karl, 1937)			species	Chironomidae;Orthocladiinae;Bryophaenocladius	Diptera	Chironomidae	Bryophaenocladius		dentatus	(Karl, 1937)
urn:lsid:faunaeur.org:taxname:409034	Bryophaenocladius flexidens (Brundin, 1947)			species	Chironomidae;Orthocladiinae;Bryophaenocladius	Diptera	Chironomidae	Bryophaenocladius		flexidens	(Brundin, 1947)
urn:lsid:faunaeur.org:taxname:409037	Bryophaenocladius ictericus (Meigen, 1830)			species	Chironomidae;Orthocladiinae;Bryophaenocladius	Diptera	Chironomidae	Bryophaenocladius		ictericus	(Meigen, 1830)
urn:lsid:faunaeur.org:taxname:409041	Bryophaenocladius illimbatus (Edwards, 1929)			species	Chironomidae;Orthocladiinae;Bryophaenocladius	Diptera	Chironomidae	Bryophaenocladius		illimbatus	(Edwards, 1929)
	Bryophaenocladius impectinus Sæther, 1976	cf.		species	Chironomidae;Orthocladiinae;Bryophaenocladius	Diptera	Chironomidae	Bryophaenocladius		impectinus	Sæther, 1976
urn:lsid:faunaeur.org:taxname:409042	Bryophaenocladius inconstans (Brundin, 1947)			species	Chironomidae;Orthocladiinae;Bryophaenocladius	Diptera	Chironomidae	Bryophaenocladius		inconstans	(Brundin, 1947)
	Bryophaenocladius laticaudus Sæther, 1973	cf.		species	Chironomidae;Orthocladiinae;Bryophaenocladius	Diptera	Chironomidae	Bryophaenocladius		laticaudus	Sæther, 1973
urn:lsid:faunaeur.org:taxname:409044	Bryophaenocladius muscicola (Kieffer, 1906)			species	Chironomidae;Orthocladiinae;Bryophaenocladius	Diptera	Chironomidae	Bryophaenocladius		muscicola	(Kieffer, 1906)
urn:lsid:faunaeur.org:taxname:409045	Bryophaenocladius nidorum (Edwards, 1929)			species	Chironomidae;Orthocladiinae;Bryophaenocladius	Diptera	Chironomidae	Bryophaenocladius		nidorum	(Edwards, 1929)
urn:lsid:faunaeur.org:taxname:409046	Bryophaenocladius nigrus Albu, 1974			species	Chironomidae;Orthocladiinae;Bryophaenocladius	Diptera	Chironomidae	Bryophaenocladius		nigrus	Albu, 1974
urn:lsid:faunaeur.org:taxname:409047	Bryophaenocladius nitidicollis (Goetghebuer, 1913)			species	Chironomidae;Orthocladiinae;Bryophaenocladius	Diptera	Chironomidae	Bryophaenocladius		nitidicollis	(Goetghebuer, 1913)
urn:lsid:faunaeur.org:taxname:409050	Bryophaenocladius pectinatus Albu, 1974			species	Chironomidae;Orthocladiinae;Bryophaenocladius	Diptera	Chironomidae	Bryophaenocladius		pectinatus	Albu, 1974
urn:lsid:faunaeur.org:taxname:409052	Bryophaenocladius psilacrus Sæther, 1982			species	Chironomidae;Orthocladiinae;Bryophaenocladius	Diptera	Chironomidae	Bryophaenocladius		psilacrus	Sæther, 1982
urn:lsid:faunaeur.org:taxname:409053	Bryophaenocladius saanae Tuiskunen, 1986			species	Chironomidae;Orthocladiinae;Bryophaenocladius	Diptera	Chironomidae	Bryophaenocladius		saanae	Tuiskunen, 1986
urn:lsid:faunaeur.org:taxname:409054	Bryophaenocladius scanicus (Brundin, 1947)			species	Chironomidae;Orthocladiinae;Bryophaenocladius	Diptera	Chironomidae	Bryophaenocladius		scanicus	(Brundin, 1947)
	Bryophaenocladius sclerus Wang, Liu & Epler, 2004	cf.		species	Chironomidae;Orthocladiinae;Bryophaenocladius	Diptera	Chironomidae	Bryophaenocladius		sclerus	Wang, Liu & Epler, 2004
urn:lsid:faunaeur.org:taxname:454859	Bryophaenocladius subparallelus (Malloch, 1915)			species	Chironomidae;Orthocladiinae;Bryophaenocladius	Diptera	Chironomidae	Bryophaenocladius		subparallelus	(Malloch, 1915)
urn:lsid:faunaeur.org:taxname:409057	Bryophaenocladius subvernalis (Edwards, 1929)			species	Chironomidae;Orthocladiinae;Bryophaenocladius	Diptera	Chironomidae	Bryophaenocladius		subvernalis	(Edwards, 1929)
urn:lsid:faunaeur.org:taxname:409061	Bryophaenocladius tuberculatus (Edwards, 1929)			species	Chironomidae;Orthocladiinae;Bryophaenocladius	Diptera	Chironomidae	Bryophaenocladius		tuberculatus	(Edwards, 1929)
urn:lsid:faunaeur.org:taxname:409063	Bryophaenocladius vernalis (Goetghebuer, 1921)			species	Chironomidae;Orthocladiinae;Bryophaenocladius	Diptera	Chironomidae	Bryophaenocladius		vernalis	(Goetghebuer, 1921)
urn:lsid:faunaeur.org:taxname:409064	Bryophaenocladius xanthogyne (Edwards, 1929)			species	Chironomidae;Orthocladiinae;Bryophaenocladius	Diptera	Chironomidae	Bryophaenocladius		xanthogyne	(Edwards, 1929)
	Bryophaenocladius xanthogyne	sp., pr.		species	Chironomidae;Orthocladiinae;Bryophaenocladius	Diptera	Chironomidae	Bryophaenocladius		xanthogyne
	Bryophaenocladius sp. 1 Sy�te" "			species	Chironomidae;Orthocladiinae;Bryophaenocladius	Diptera	Chironomidae	Bryophaenocladius		sp. 1 "Sy�te"
	Bryophaenocladius sp. 2 Sy�te" "			species	Chironomidae;Orthocladiinae;Bryophaenocladius	Diptera	Chironomidae	Bryophaenocladius		sp. 2 "Sy�te"
	Bryophaenocladius sp. 3 Malla" "			species	Chironomidae;Orthocladiinae;Bryophaenocladius	Diptera	Chironomidae	Bryophaenocladius		sp. 3 "Malla"
	Bryophaenocladius sp. 4 Tsarmi" "			species	Chironomidae;Orthocladiinae;Bryophaenocladius	Diptera	Chironomidae	Bryophaenocladius		sp. 4 "Tsarmi"
	Bryophaenocladius sp. 5 Pallas" "			species	Chironomidae;Orthocladiinae;Bryophaenocladius	Diptera	Chironomidae	Bryophaenocladius		sp. 5 "Pallas"
	Bryophaenocladius sp. 6 Rommas" "			species	Chironomidae;Orthocladiinae;Bryophaenocladius	Diptera	Chironomidae	Bryophaenocladius		sp. 6 "Rommas"
urn:lsid:faunaeur.org:taxname:407992	Camptocladius van der Wulp, 1874			genus	Chironomidae;Orthocladiinae	Diptera	Chironomidae	Camptocladius			van der Wulp, 1874
urn:lsid:faunaeur.org:taxname:409009	Camptocladius stercorarius (De Geer, 1776)			species	Chironomidae;Orthocladiinae;Camptocladius	Diptera	Chironomidae	Camptocladius		stercorarius	(De Geer, 1776)
urn:lsid:faunaeur.org:taxname:409002	Cardiocladius Kieffer, 1912			genus	Chironomidae;Orthocladiinae	Diptera	Chironomidae	Cardiocladius			Kieffer, 1912
urn:lsid:faunaeur.org:taxname:409003	Cardiocladius capucinus (Zetterstedt, 1850)			species	Chironomidae;Orthocladiinae;Cardiocladius	Diptera	Chironomidae	Cardiocladius		capucinus	(Zetterstedt, 1850)
urn:lsid:faunaeur.org:taxname:409007	Cardiocladius fuscus Kieffer, 1924			species	Chironomidae;Orthocladiinae;Cardiocladius	Diptera	Chironomidae	Cardiocladius		fuscus	Kieffer, 1924
urn:lsid:faunaeur.org:taxname:408198	Chaetocladius Kieffer, 1911			genus	Chironomidae;Orthocladiinae	Diptera	Chironomidae	Chaetocladius			Kieffer, 1911
urn:lsid:faunaeur.org:taxname:408964	Chaetocladius(Chaetocladius) Kieffer, 1911			subgenus	Chironomidae;Orthocladiinae;Chaetocladius	Diptera	Chironomidae	Chaetocladius	Chaetocladius(Chaetocladius)		Kieffer, 1911
urn:lsid:faunaeur.org:taxname:408965	Chaetocladius acuminatus Brundin, 1956			species	Chironomidae;Orthocladiinae;Chaetocladius;Chaetocladius(Chaetocladius)	Diptera	Chironomidae	Chaetocladius	Chaetocladius(Chaetocladius)	acuminatus	Brundin, 1956
urn:lsid:faunaeur.org:taxname:408968	Chaetocladius binotatus (Lundström, 1915)			species	Chironomidae;Orthocladiinae;Chaetocladius;Chaetocladius(Chaetocladius)	Diptera	Chironomidae	Chaetocladius	Chaetocladius(Chaetocladius)	binotatus	(Lundström, 1915)
urn:lsid:faunaeur.org:taxname:408970	Chaetocladius britae Säwedal, 1976			species	Chironomidae;Orthocladiinae;Chaetocladius;Chaetocladius(Chaetocladius)	Diptera	Chironomidae	Chaetocladius	Chaetocladius(Chaetocladius)	britae	Säwedal, 1976
urn:lsid:faunaeur.org:taxname:408971	Chaetocladius crassisaetosus Tuiskunen, 1986			species	Chironomidae;Orthocladiinae;Chaetocladius;Chaetocladius(Chaetocladius)	Diptera	Chironomidae	Chaetocladius	Chaetocladius(Chaetocladius)	crassisaetosus	Tuiskunen, 1986
urn:lsid:faunaeur.org:taxname:408972	Chaetocladius dentiforceps (Edwards, 1929)			species	Chironomidae;Orthocladiinae;Chaetocladius;Chaetocladius(Chaetocladius)	Diptera	Chironomidae	Chaetocladius	Chaetocladius(Chaetocladius)	dentiforceps	(Edwards, 1929)
urn:lsid:faunaeur.org:taxname:408973	Chaetocladius dissipatus (Edwards, 1929)			species	Chironomidae;Orthocladiinae;Chaetocladius;Chaetocladius(Chaetocladius)	Diptera	Chironomidae	Chaetocladius	Chaetocladius(Chaetocladius)	dissipatus	(Edwards, 1929)
urn:lsid:faunaeur.org:taxname:408975	Chaetocladius glacialis (Lundström, 1915)			species	Chironomidae;Orthocladiinae;Chaetocladius;Chaetocladius(Chaetocladius)	Diptera	Chironomidae	Chaetocladius	Chaetocladius(Chaetocladius)	glacialis	(Lundström, 1915)
urn:lsid:faunaeur.org:taxname:408976	Chaetocladius gracilis Brundin, 1956			species	Chironomidae;Orthocladiinae;Chaetocladius;Chaetocladius(Chaetocladius)	Diptera	Chironomidae	Chaetocladius	Chaetocladius(Chaetocladius)	gracilis	Brundin, 1956
urn:lsid:faunaeur.org:taxname:408977	Chaetocladius grandilobus Brundin, 1956			species	Chironomidae;Orthocladiinae;Chaetocladius;Chaetocladius(Chaetocladius)	Diptera	Chironomidae	Chaetocladius	Chaetocladius(Chaetocladius)	grandilobus	Brundin, 1956
urn:lsid:faunaeur.org:taxname:408981	Chaetocladius laminatus Brundin, 1947			species	Chironomidae;Orthocladiinae;Chaetocladius;Chaetocladius(Chaetocladius)	Diptera	Chironomidae	Chaetocladius	Chaetocladius(Chaetocladius)	laminatus	Brundin, 1947
urn:lsid:faunaeur.org:taxname:408982	Chaetocladius maeaeri Brundin, 1947			species	Chironomidae;Orthocladiinae;Chaetocladius;Chaetocladius(Chaetocladius)	Diptera	Chironomidae	Chaetocladius	Chaetocladius(Chaetocladius)	maeaeri	Brundin, 1947
urn:lsid:faunaeur.org:taxname:408984	Chaetocladius melaleucus (Meigen, 1818)	sp. pr.		species	Chironomidae;Orthocladiinae;Chaetocladius;Chaetocladius(Chaetocladius)	Diptera	Chironomidae	Chaetocladius	Chaetocladius(Chaetocladius)	melaleucus	(Meigen, 1818)
urn:lsid:faunaeur.org:taxname:408988	Chaetocladius muliebris Tuiskunen, 1986			species	Chironomidae;Orthocladiinae;Chaetocladius;Chaetocladius(Chaetocladius)	Diptera	Chironomidae	Chaetocladius	Chaetocladius(Chaetocladius)	muliebris	Tuiskunen, 1986
urn:lsid:faunaeur.org:taxname:408989	Chaetocladius perennis (Meigen, 1830)			species	Chironomidae;Orthocladiinae;Chaetocladius;Chaetocladius(Chaetocladius)	Diptera	Chironomidae	Chaetocladius	Chaetocladius(Chaetocladius)	perennis	(Meigen, 1830)
urn:lsid:faunaeur.org:taxname:408995	Chaetocladius piger (Goetghebuer, 1913)			species	Chironomidae;Orthocladiinae;Chaetocladius;Chaetocladius(Chaetocladius)	Diptera	Chironomidae	Chaetocladius	Chaetocladius(Chaetocladius)	piger	(Goetghebuer, 1913)
	Chaetocladius rusticus (Goetghebuer, 1932)	cf.		species	Chironomidae;Orthocladiinae;Chaetocladius;Chaetocladius(Chaetocladius)	Diptera	Chironomidae	Chaetocladius	Chaetocladius(Chaetocladius)	rusticus	(Goetghebuer, 1932)
urn:lsid:faunaeur.org:taxname:408999	Chaetocladius suecicus (Kieffer, 1916)			species	Chironomidae;Orthocladiinae;Chaetocladius;Chaetocladius(Chaetocladius)	Diptera	Chironomidae	Chaetocladius	Chaetocladius(Chaetocladius)	suecicus	(Kieffer, 1916)
urn:lsid:faunaeur.org:taxname:409000	Chaetocladius tenuistylus Brundin, 1947			species	Chironomidae;Orthocladiinae;Chaetocladius;Chaetocladius(Chaetocladius)	Diptera	Chironomidae	Chaetocladius	Chaetocladius(Chaetocladius)	tenuistylus	Brundin, 1947
urn:lsid:faunaeur.org:taxname:408952	Clunio Haliday, 1855			genus	Chironomidae;Orthocladiinae	Diptera	Chironomidae	Clunio			Haliday, 1855
urn:lsid:faunaeur.org:taxname:408954	Clunio balticus Heimbach, 1978			species	Chironomidae;Orthocladiinae;Clunio	Diptera	Chironomidae	Clunio		balticus	Heimbach, 1978
urn:lsid:faunaeur.org:taxname:407962	Corynoneura Winnertz, 1846			genus	Chironomidae;Orthocladiinae	Diptera	Chironomidae	Corynoneura			Winnertz, 1846
urn:lsid:faunaeur.org:taxname:408932	Corynoneura arctica Kieffer, 1923			species	Chironomidae;Orthocladiinae;Corynoneura	Diptera	Chironomidae	Corynoneura		arctica	Kieffer, 1923
urn:lsid:faunaeur.org:taxname:408933	Corynoneura brundini Hirvenoja & Hirvenoja, 1988			species	Chironomidae;Orthocladiinae;Corynoneura	Diptera	Chironomidae	Corynoneura		brundini	Hirvenoja & Hirvenoja, 1988
urn:lsid:faunaeur.org:taxname:408934	Corynoneura carriana Edwards, 1924			species	Chironomidae;Orthocladiinae;Corynoneura	Diptera	Chironomidae	Corynoneura		carriana	Edwards, 1924
urn:lsid:faunaeur.org:taxname:408935	Corynoneura celeripes Winnertz, 1852			species	Chironomidae;Orthocladiinae;Corynoneura	Diptera	Chironomidae	Corynoneura		celeripes	Winnertz, 1852
urn:lsid:faunaeur.org:taxname:408937	Corynoneura celtica Edwards, 1924			species	Chironomidae;Orthocladiinae;Corynoneura	Diptera	Chironomidae	Corynoneura		celtica	Edwards, 1924
urn:lsid:faunaeur.org:taxname:408938	Corynoneura coronata Edwards, 1924			species	Chironomidae;Orthocladiinae;Corynoneura	Diptera	Chironomidae	Corynoneura		coronata	Edwards, 1924
urn:lsid:faunaeur.org:taxname:408939	Corynoneura edwardsi Brundin, 1949			species	Chironomidae;Orthocladiinae;Corynoneura	Diptera	Chironomidae	Corynoneura		edwardsi	Brundin, 1949
urn:lsid:faunaeur.org:taxname:408940	Corynoneura fittkaui Schlee, 1968			species	Chironomidae;Orthocladiinae;Corynoneura	Diptera	Chironomidae	Corynoneura		fittkaui	Schlee, 1968
urn:lsid:faunaeur.org:taxname:408941	Corynoneura gratias Schlee, 1968			species	Chironomidae;Orthocladiinae;Corynoneura	Diptera	Chironomidae	Corynoneura		gratias	Schlee, 1968
urn:lsid:faunaeur.org:taxname:408942	Corynoneura gynocera Tuiskunen, 1983			species	Chironomidae;Orthocladiinae;Corynoneura	Diptera	Chironomidae	Corynoneura		gynocera	Tuiskunen, 1983
urn:lsid:faunaeur.org:taxname:408943	Corynoneura lacustris Edwards, 1924			species	Chironomidae;Orthocladiinae;Corynoneura	Diptera	Chironomidae	Corynoneura		lacustris	Edwards, 1924
urn:lsid:faunaeur.org:taxname:408944	Corynoneura lobata Edwards, 1924			species	Chironomidae;Orthocladiinae;Corynoneura	Diptera	Chironomidae	Corynoneura		lobata	Edwards, 1924
urn:lsid:faunaeur.org:taxname:408946	Corynoneura magna Brundin, 1949			species	Chironomidae;Orthocladiinae;Corynoneura	Diptera	Chironomidae	Corynoneura		magna	Brundin, 1949
urn:lsid:faunaeur.org:taxname:408949	Corynoneura scutellata Winnertz, 1846			species	Chironomidae;Orthocladiinae;Corynoneura	Diptera	Chironomidae	Corynoneura		scutellata	Winnertz, 1846
	Corynoneura sp. 1 Tv�rminne" "			species	Chironomidae;Orthocladiinae;Corynoneura	Diptera	Chironomidae	Corynoneura		sp. 1 "Tv�rminne"
	Corynoneura sp. 2			species	Chironomidae;Orthocladiinae;Corynoneura	Diptera	Chironomidae	Corynoneura		sp. 2
urn:lsid:faunaeur.org:taxname:408927	Corynoneurella Brundin, 1949			genus	Chironomidae;Orthocladiinae	Diptera	Chironomidae	Corynoneurella			Brundin, 1949
urn:lsid:faunaeur.org:taxname:408928	Corynoneurella paludosa Brundin, 1949			species	Chironomidae;Orthocladiinae;Corynoneurella	Diptera	Chironomidae	Corynoneurella		paludosa	Brundin, 1949
urn:lsid:faunaeur.org:taxname:407986	Cricotopus van der Wulp, 1874			genus	Chironomidae;Orthocladiinae	Diptera	Chironomidae	Cricotopus			van der Wulp, 1874
urn:lsid:faunaeur.org:taxname:408810	Cricotopus(Cricotopus) van der Wulp, 1874			subgenus	Chironomidae;Orthocladiinae;Cricotopus	Diptera	Chironomidae	Cricotopus	Cricotopus(Cricotopus)		van der Wulp, 1874
urn:lsid:faunaeur.org:taxname:408811	Cricotopus albiforceps (Kieffer, 1916)			species	Chironomidae;Orthocladiinae;Cricotopus;Cricotopus(Cricotopus)	Diptera	Chironomidae	Cricotopus	Cricotopus(Cricotopus)	albiforceps	(Kieffer, 1916)
urn:lsid:faunaeur.org:taxname:408815	Cricotopus annulator Goetghebuer, 1927			species	Chironomidae;Orthocladiinae;Cricotopus;Cricotopus(Cricotopus)	Diptera	Chironomidae	Cricotopus	Cricotopus(Cricotopus)	annulator	Goetghebuer, 1927
urn:lsid:faunaeur.org:taxname:408821	Cricotopus bicinctus (Meigen, 1818)			species	Chironomidae;Orthocladiinae;Cricotopus;Cricotopus(Cricotopus)	Diptera	Chironomidae	Cricotopus	Cricotopus(Cricotopus)	bicinctus	(Meigen, 1818)
urn:lsid:faunaeur.org:taxname:408824	Cricotopus caducus Hirvenoja, 1973			species	Chironomidae;Orthocladiinae;Cricotopus;Cricotopus(Cricotopus)	Diptera	Chironomidae	Cricotopus	Cricotopus(Cricotopus)	caducus	Hirvenoja, 1973
urn:lsid:faunaeur.org:taxname:408825	Cricotopus coronatus Hirvenoja, 1973			species	Chironomidae;Orthocladiinae;Cricotopus;Cricotopus(Cricotopus)	Diptera	Chironomidae	Cricotopus	Cricotopus(Cricotopus)	coronatus	Hirvenoja, 1973
urn:lsid:faunaeur.org:taxname:408826	Cricotopus cumulatus Hirvenoja, 1973			species	Chironomidae;Orthocladiinae;Cricotopus;Cricotopus(Cricotopus)	Diptera	Chironomidae	Cricotopus	Cricotopus(Cricotopus)	cumulatus	Hirvenoja, 1973
urn:lsid:faunaeur.org:taxname:408828	Cricotopus cylindraceus (Kieffer, 1908)			species	Chironomidae;Orthocladiinae;Cricotopus;Cricotopus(Cricotopus)	Diptera	Chironomidae	Cricotopus	Cricotopus(Cricotopus)	cylindraceus	(Kieffer, 1908)
urn:lsid:faunaeur.org:taxname:408830	Cricotopus ephippium (Zetterstedt, 1838)			species	Chironomidae;Orthocladiinae;Cricotopus;Cricotopus(Cricotopus)	Diptera	Chironomidae	Cricotopus	Cricotopus(Cricotopus)	ephippium	(Zetterstedt, 1838)
urn:lsid:faunaeur.org:taxname:408833	Cricotopus festivellus (Kieffer, 1906)			species	Chironomidae;Orthocladiinae;Cricotopus;Cricotopus(Cricotopus)	Diptera	Chironomidae	Cricotopus	Cricotopus(Cricotopus)	festivellus	(Kieffer, 1906)
urn:lsid:faunaeur.org:taxname:408836	Cricotopus flavocinctus (Kieffer, 1924)			species	Chironomidae;Orthocladiinae;Cricotopus;Cricotopus(Cricotopus)	Diptera	Chironomidae	Cricotopus	Cricotopus(Cricotopus)	flavocinctus	(Kieffer, 1924)
urn:lsid:faunaeur.org:taxname:408837	Cricotopus fuscus (Kieffer, 1909)			species	Chironomidae;Orthocladiinae;Cricotopus;Cricotopus(Cricotopus)	Diptera	Chironomidae	Cricotopus	Cricotopus(Cricotopus)	fuscus	(Kieffer, 1909)
urn:lsid:faunaeur.org:taxname:408845	Cricotopus magus Hirvenoja, 1973			species	Chironomidae;Orthocladiinae;Cricotopus;Cricotopus(Cricotopus)	Diptera	Chironomidae	Cricotopus	Cricotopus(Cricotopus)	magus	Hirvenoja, 1973
urn:lsid:faunaeur.org:taxname:408847	Cricotopus pallidipes Edwards, 1929			species	Chironomidae;Orthocladiinae;Cricotopus;Cricotopus(Cricotopus)	Diptera	Chironomidae	Cricotopus	Cricotopus(Cricotopus)	pallidipes	Edwards, 1929
urn:lsid:faunaeur.org:taxname:408848	Cricotopus patens Hirvenoja, 1973			species	Chironomidae;Orthocladiinae;Cricotopus;Cricotopus(Cricotopus)	Diptera	Chironomidae	Cricotopus	Cricotopus(Cricotopus)	patens	Hirvenoja, 1973
urn:lsid:faunaeur.org:taxname:408849	Cricotopus pilidorsum Hirvenoja, 1973			species	Chironomidae;Orthocladiinae;Cricotopus;Cricotopus(Cricotopus)	Diptera	Chironomidae	Cricotopus	Cricotopus(Cricotopus)	pilidorsum	Hirvenoja, 1973
urn:lsid:faunaeur.org:taxname:408850	Cricotopus pilosellus Brundin, 1956			species	Chironomidae;Orthocladiinae;Cricotopus;Cricotopus(Cricotopus)	Diptera	Chironomidae	Cricotopus	Cricotopus(Cricotopus)	pilosellus	Brundin, 1956
urn:lsid:faunaeur.org:taxname:408851	Cricotopus pirifer Hirvenoja, 1973			species	Chironomidae;Orthocladiinae;Cricotopus;Cricotopus(Cricotopus)	Diptera	Chironomidae	Cricotopus	Cricotopus(Cricotopus)	pirifer	Hirvenoja, 1973
urn:lsid:faunaeur.org:taxname:408852	Cricotopus polaris Kieffer, 1926			species	Chironomidae;Orthocladiinae;Cricotopus;Cricotopus(Cricotopus)	Diptera	Chironomidae	Cricotopus	Cricotopus(Cricotopus)	polaris	Kieffer, 1926
	Cricotopus polaris	sp., pr.		species	Chironomidae;Orthocladiinae;Cricotopus;Cricotopus(Cricotopus)	Diptera	Chironomidae	Cricotopus	Cricotopus(Cricotopus)	polaris
urn:lsid:faunaeur.org:taxname:408854	Cricotopus pulchripes Verrall, 1912			species	Chironomidae;Orthocladiinae;Cricotopus;Cricotopus(Cricotopus)	Diptera	Chironomidae	Cricotopus	Cricotopus(Cricotopus)	pulchripes	Verrall, 1912
urn:lsid:faunaeur.org:taxname:408856	Cricotopus septentrionalis Hirvenoja, 1973			species	Chironomidae;Orthocladiinae;Cricotopus;Cricotopus(Cricotopus)	Diptera	Chironomidae	Cricotopus	Cricotopus(Cricotopus)	septentrionalis	Hirvenoja, 1973
urn:lsid:faunaeur.org:taxname:408857	Cricotopus similis Goetghebuer, 1921			species	Chironomidae;Orthocladiinae;Cricotopus;Cricotopus(Cricotopus)	Diptera	Chironomidae	Cricotopus	Cricotopus(Cricotopus)	similis	Goetghebuer, 1921
urn:lsid:faunaeur.org:taxname:408859	Cricotopus slossonae Malloch, 1915			species	Chironomidae;Orthocladiinae;Cricotopus;Cricotopus(Cricotopus)	Diptera	Chironomidae	Cricotopus	Cricotopus(Cricotopus)	slossonae	Malloch, 1915
urn:lsid:faunaeur.org:taxname:408861	Cricotopus tibialis (Meigen, 1804)			species	Chironomidae;Orthocladiinae;Cricotopus;Cricotopus(Cricotopus)	Diptera	Chironomidae	Cricotopus	Cricotopus(Cricotopus)	tibialis	(Meigen, 1804)
urn:lsid:faunaeur.org:taxname:408863	Cricotopus tremulus (Linnaeus, 1758)			species	Chironomidae;Orthocladiinae;Cricotopus;Cricotopus(Cricotopus)	Diptera	Chironomidae	Cricotopus	Cricotopus(Cricotopus)	tremulus	(Linnaeus, 1758)
urn:lsid:faunaeur.org:taxname:408866	Cricotopus triannulatus (Macquart, 1826)			species	Chironomidae;Orthocladiinae;Cricotopus;Cricotopus(Cricotopus)	Diptera	Chironomidae	Cricotopus	Cricotopus(Cricotopus)	triannulatus	(Macquart, 1826)
urn:lsid:faunaeur.org:taxname:408871	Cricotopus trifascia Edwards, 1929			species	Chironomidae;Orthocladiinae;Cricotopus;Cricotopus(Cricotopus)	Diptera	Chironomidae	Cricotopus	Cricotopus(Cricotopus)	trifascia	Edwards, 1929
urn:lsid:faunaeur.org:taxname:408873	Cricotopus tristis Hirvenoja, 1973			species	Chironomidae;Orthocladiinae;Cricotopus;Cricotopus(Cricotopus)	Diptera	Chironomidae	Cricotopus	Cricotopus(Cricotopus)	tristis	Hirvenoja, 1973
urn:lsid:faunaeur.org:taxname:408874	Cricotopus vierriensis Goetghebuer, 1935			species	Chironomidae;Orthocladiinae;Cricotopus;Cricotopus(Cricotopus)	Diptera	Chironomidae	Cricotopus	Cricotopus(Cricotopus)	vierriensis	Goetghebuer, 1935
urn:lsid:faunaeur.org:taxname:408877	Cricotopus villosus Hirvenoja, 1973			species	Chironomidae;Orthocladiinae;Cricotopus;Cricotopus(Cricotopus)	Diptera	Chironomidae	Cricotopus	Cricotopus(Cricotopus)	villosus	Hirvenoja, 1973
urn:lsid:faunaeur.org:taxname:408879	Cricotopus(Isocladius) Kieffer, 1909			subgenus	Chironomidae;Orthocladiinae;Cricotopus	Diptera	Chironomidae	Cricotopus	Cricotopus(Isocladius)		Kieffer, 1909
urn:lsid:faunaeur.org:taxname:408880	Cricotopus arcuatus Hirvenoja, 1973			species	Chironomidae;Orthocladiinae;Cricotopus;Cricotopus(Isocladius)	Diptera	Chironomidae	Cricotopus	Cricotopus(Isocladius)	arcuatus	Hirvenoja, 1973
urn:lsid:faunaeur.org:taxname:408881	Cricotopus brevipalpis Kieffer, 1909			species	Chironomidae;Orthocladiinae;Cricotopus;Cricotopus(Isocladius)	Diptera	Chironomidae	Cricotopus	Cricotopus(Isocladius)	brevipalpis	Kieffer, 1909
urn:lsid:faunaeur.org:taxname:408884	Cricotopus intersectus (Staeger, 1839)			species	Chironomidae;Orthocladiinae;Cricotopus;Cricotopus(Isocladius)	Diptera	Chironomidae	Cricotopus	Cricotopus(Isocladius)	intersectus	(Staeger, 1839)
urn:lsid:faunaeur.org:taxname:408887	Cricotopus laetus Hirvenoja, 1973			species	Chironomidae;Orthocladiinae;Cricotopus;Cricotopus(Isocladius)	Diptera	Chironomidae	Cricotopus	Cricotopus(Isocladius)	laetus	Hirvenoja, 1973
urn:lsid:faunaeur.org:taxname:408888	Cricotopus laricomalis Edwards, 1932			species	Chironomidae;Orthocladiinae;Cricotopus;Cricotopus(Isocladius)	Diptera	Chironomidae	Cricotopus	Cricotopus(Isocladius)	laricomalis	Edwards, 1932
urn:lsid:faunaeur.org:taxname:408890	Cricotopus maurii Spies & Sæther, 2004			species	Chironomidae;Orthocladiinae;Cricotopus;Cricotopus(Isocladius)	Diptera	Chironomidae	Cricotopus	Cricotopus(Isocladius)	maurii	Spies & Sæther, 2004
urn:lsid:faunaeur.org:taxname:408892	Cricotopus obnixus (Walker, 1856)			species	Chironomidae;Orthocladiinae;Cricotopus;Cricotopus(Isocladius)	Diptera	Chironomidae	Cricotopus	Cricotopus(Isocladius)	obnixus	(Walker, 1856)
	Cricotopus obnixus Hirvenoja, 1973	sp. cf.		species	Chironomidae;Orthocladiinae;Cricotopus;Cricotopus(Isocladius)	Diptera	Chironomidae	Cricotopus	Cricotopus(Isocladius)	obnixus	Hirvenoja, 1973
urn:lsid:faunaeur.org:taxname:408893	Cricotopus obtusus Hirvenoja, 1973			species	Chironomidae;Orthocladiinae;Cricotopus;Cricotopus(Isocladius)	Diptera	Chironomidae	Cricotopus	Cricotopus(Isocladius)	obtusus	Hirvenoja, 1973
urn:lsid:faunaeur.org:taxname:408894	Cricotopus ornatus (Meigen, 1818)			species	Chironomidae;Orthocladiinae;Cricotopus;Cricotopus(Isocladius)	Diptera	Chironomidae	Cricotopus	Cricotopus(Isocladius)	ornatus	(Meigen, 1818)
urn:lsid:faunaeur.org:taxname:408899	Cricotopus perniger (Zetterstedt, 1850)			species	Chironomidae;Orthocladiinae;Cricotopus;Cricotopus(Isocladius)	Diptera	Chironomidae	Cricotopus	Cricotopus(Isocladius)	perniger	(Zetterstedt, 1850)
urn:lsid:faunaeur.org:taxname:408900	Cricotopus pilicauda Hirvenoja, 1973			species	Chironomidae;Orthocladiinae;Cricotopus;Cricotopus(Isocladius)	Diptera	Chironomidae	Cricotopus	Cricotopus(Isocladius)	pilicauda	Hirvenoja, 1973
urn:lsid:faunaeur.org:taxname:408901	Cricotopus pilitarsis (Zetterstedt, 1850)			species	Chironomidae;Orthocladiinae;Cricotopus;Cricotopus(Isocladius)	Diptera	Chironomidae	Cricotopus	Cricotopus(Isocladius)	pilitarsis	(Zetterstedt, 1850)
urn:lsid:faunaeur.org:taxname:408902	Cricotopus reductus Hirvenoja, 1973			species	Chironomidae;Orthocladiinae;Cricotopus;Cricotopus(Isocladius)	Diptera	Chironomidae	Cricotopus	Cricotopus(Isocladius)	reductus	Hirvenoja, 1973
urn:lsid:faunaeur.org:taxname:408903	Cricotopus relucens Hirvenoja, 1973			species	Chironomidae;Orthocladiinae;Cricotopus;Cricotopus(Isocladius)	Diptera	Chironomidae	Cricotopus	Cricotopus(Isocladius)	relucens	Hirvenoja, 1973
urn:lsid:faunaeur.org:taxname:408904	Cricotopus reversus Hirvenoja, 1973			species	Chironomidae;Orthocladiinae;Cricotopus;Cricotopus(Isocladius)	Diptera	Chironomidae	Cricotopus	Cricotopus(Isocladius)	reversus	Hirvenoja, 1973
urn:lsid:faunaeur.org:taxname:408906	Cricotopus suspiciosus Hirvenoja, 1973			species	Chironomidae;Orthocladiinae;Cricotopus;Cricotopus(Isocladius)	Diptera	Chironomidae	Cricotopus	Cricotopus(Isocladius)	suspiciosus	Hirvenoja, 1973
urn:lsid:faunaeur.org:taxname:408907	Cricotopus sylvestris (Fabricius, 1794)			species	Chironomidae;Orthocladiinae;Cricotopus;Cricotopus(Isocladius)	Diptera	Chironomidae	Cricotopus	Cricotopus(Isocladius)	sylvestris	(Fabricius, 1794)
urn:lsid:faunaeur.org:taxname:408919	Cricotopus tricinctus (Meigen, 1818)			species	Chironomidae;Orthocladiinae;Cricotopus;Cricotopus(Isocladius)	Diptera	Chironomidae	Cricotopus	Cricotopus(Isocladius)	tricinctus	(Meigen, 1818)
urn:lsid:faunaeur.org:taxname:408921	Cricotopus trifasciatus (Meigen, 1810)			species	Chironomidae;Orthocladiinae;Cricotopus;Cricotopus(Isocladius)	Diptera	Chironomidae	Cricotopus	Cricotopus(Isocladius)	trifasciatus	(Meigen, 1810)
urn:lsid:faunaeur.org:taxname:408925	Cricotopus(Nostococladius) Ashe & Murray, 1980			subgenus	Chironomidae;Orthocladiinae;Cricotopus	Diptera	Chironomidae	Cricotopus	Cricotopus(Nostococladius)		Ashe & Murray, 1980
urn:lsid:faunaeur.org:taxname:408926	Cricotopus lygropis Edwards, 1929			species	Chironomidae;Orthocladiinae;Cricotopus;Cricotopus(Nostococladius)	Diptera	Chironomidae	Cricotopus	Cricotopus(Nostococladius)	lygropis	Edwards, 1929
	Cricotopus(?)			subgenus	Chironomidae;Orthocladiinae;Cricotopus	Diptera	Chironomidae	Cricotopus	Cricotopus(?)
	Cricotopus (?) sp. 1 Tapionaho" "			species	Chironomidae;Orthocladiinae;Cricotopus;Cricotopus(?)	Diptera	Chironomidae	Cricotopus	Cricotopus(?)	(?) sp. 1 "Tapionaho"
urn:lsid:faunaeur.org:taxname:408673	Diplocladius Kieffer, 1908			genus	Chironomidae;Orthocladiinae	Diptera	Chironomidae	Diplocladius			Kieffer, 1908
urn:lsid:faunaeur.org:taxname:408800	Diplocladius cultriger Kieffer, 1908			species	Chironomidae;Orthocladiinae;Diplocladius	Diptera	Chironomidae	Diplocladius		cultriger	Kieffer, 1908
urn:lsid:faunaeur.org:taxname:408798	Doncricotopus Sæther, 1981			genus	Chironomidae;Orthocladiinae	Diptera	Chironomidae	Doncricotopus			Sæther, 1981
urn:lsid:faunaeur.org:taxname:408799	Doncricotopus dentatus Tuiskunen, 1985			species	Chironomidae;Orthocladiinae;Doncricotopus	Diptera	Chironomidae	Doncricotopus		dentatus	Tuiskunen, 1985
urn:lsid:faunaeur.org:taxname:408795	Dratnalia Sæther & Halvorsen, 1981			genus	Chironomidae;Orthocladiinae	Diptera	Chironomidae	Dratnalia			Sæther & Halvorsen, 1981
urn:lsid:faunaeur.org:taxname:408796	Dratnalia potamophylaxi (Fittkau & Lellak, 1971)			species	Chironomidae;Orthocladiinae;Dratnalia	Diptera	Chironomidae	Dratnalia		potamophylaxi	(Fittkau & Lellak, 1971)
urn:lsid:faunaeur.org:taxname:408340	Epoicocladius Sulc & Zavřel, 1924			genus	Chironomidae;Orthocladiinae	Diptera	Chironomidae	Epoicocladius			Sulc & Zavřel, 1924
urn:lsid:faunaeur.org:taxname:408793	Epoicocladius ephemerae (Kieffer, 1924)			species	Chironomidae;Orthocladiinae;Epoicocladius	Diptera	Chironomidae	Epoicocladius		ephemerae	(Kieffer, 1924)
urn:lsid:faunaeur.org:taxname:407935	Eukiefferiella Thienemann, 1926			genus	Chironomidae;Orthocladiinae	Diptera	Chironomidae	Eukiefferiella			Thienemann, 1926
urn:lsid:faunaeur.org:taxname:408763	Eukiefferiella boevrensis Brundin, 1956			species	Chironomidae;Orthocladiinae;Eukiefferiella	Diptera	Chironomidae	Eukiefferiella		boevrensis	Brundin, 1956
urn:lsid:faunaeur.org:taxname:408765	Eukiefferiella brevicalcar (Kieffer, 1911)			species	Chironomidae;Orthocladiinae;Eukiefferiella	Diptera	Chironomidae	Eukiefferiella		brevicalcar	(Kieffer, 1911)
urn:lsid:faunaeur.org:taxname:408768	Eukiefferiella claripennis (Lundbeck, 1898)			species	Chironomidae;Orthocladiinae;Eukiefferiella	Diptera	Chironomidae	Eukiefferiella		claripennis	(Lundbeck, 1898)
urn:lsid:faunaeur.org:taxname:408772	Eukiefferiella clypeata (Thienemann, 1919)			species	Chironomidae;Orthocladiinae;Eukiefferiella	Diptera	Chironomidae	Eukiefferiella		clypeata	(Thienemann, 1919)
urn:lsid:faunaeur.org:taxname:408775	Eukiefferiella devonica (Edwards, 1929)			species	Chironomidae;Orthocladiinae;Eukiefferiella	Diptera	Chironomidae	Eukiefferiella		devonica	(Edwards, 1929)
urn:lsid:faunaeur.org:taxname:408776	Eukiefferiella dittmari Lehmann, 1972			species	Chironomidae;Orthocladiinae;Eukiefferiella	Diptera	Chironomidae	Eukiefferiella		dittmari	Lehmann, 1972
urn:lsid:faunaeur.org:taxname:408779	Eukiefferiella gracei (Edwards, 1929)			species	Chironomidae;Orthocladiinae;Eukiefferiella	Diptera	Chironomidae	Eukiefferiella		gracei	(Edwards, 1929)
	Eukiefferiella gracei	sp. pr.		species	Chironomidae;Orthocladiinae;Eukiefferiella	Diptera	Chironomidae	Eukiefferiella		gracei
urn:lsid:faunaeur.org:taxname:408781	Eukiefferiella ilkleyensis (Edwards, 1929)			species	Chironomidae;Orthocladiinae;Eukiefferiella	Diptera	Chironomidae	Eukiefferiella		ilkleyensis	(Edwards, 1929)
urn:lsid:faunaeur.org:taxname:408784	Eukiefferiella minor (Edwards, 1929)			species	Chironomidae;Orthocladiinae;Eukiefferiella	Diptera	Chironomidae	Eukiefferiella		minor	(Edwards, 1929)
urn:lsid:faunaeur.org:taxname:408753	Eurycnemus van der Wulp, 1874			genus	Chironomidae;Orthocladiinae	Diptera	Chironomidae	Eurycnemus			van der Wulp, 1874
urn:lsid:faunaeur.org:taxname:408754	Eurycnemus crassipes (Meigen, 1810)			species	Chironomidae;Orthocladiinae;Eurycnemus	Diptera	Chironomidae	Eurycnemus		crassipes	(Meigen, 1810)
urn:lsid:faunaeur.org:taxname:408740	Georthocladius Strenzke, 1941			genus	Chironomidae;Orthocladiinae	Diptera	Chironomidae	Georthocladius			Strenzke, 1941
urn:lsid:faunaeur.org:taxname:408743	Georthocladius(Georthocladius) Strenzke, 1941			subgenus	Chironomidae;Orthocladiinae;Georthocladius	Diptera	Chironomidae	Georthocladius	Georthocladius(Georthocladius)		Strenzke, 1941
urn:lsid:faunaeur.org:taxname:408744	Georthocladius luteicornis (Goetghebuer, 1941)			species	Chironomidae;Orthocladiinae;Georthocladius;Georthocladius(Georthocladius)	Diptera	Chironomidae	Georthocladius	Georthocladius(Georthocladius)	luteicornis	(Goetghebuer, 1941)
urn:lsid:faunaeur.org:taxname:454857	Georthocladius platystylus Sæther & Sublette, 1983			species	Chironomidae;Orthocladiinae;Georthocladius;Georthocladius(Georthocladius)	Diptera	Chironomidae	Georthocladius	Georthocladius(Georthocladius)	platystylus	Sæther & Sublette, 1983
urn:lsid:faunaeur.org:taxname:408308	Gymnometriocnemus Edwards, 1932			genus	Chironomidae;Orthocladiinae	Diptera	Chironomidae	Gymnometriocnemus			Edwards, 1932
urn:lsid:faunaeur.org:taxname:408734	Gymnometriocnemus(Gymnometriocnemus) Edwards, 1932			subgenus	Chironomidae;Orthocladiinae;Gymnometriocnemus	Diptera	Chironomidae	Gymnometriocnemus	Gymnometriocnemus(Gymnometriocnemus)		Edwards, 1932
urn:lsid:faunaeur.org:taxname:408735	Gymnometriocnemus subnudus (Edwards, 1929)			species	Chironomidae;Orthocladiinae;Gymnometriocnemus;Gymnometriocnemus(Gymnometriocnemus)	Diptera	Chironomidae	Gymnometriocnemus	Gymnometriocnemus(Gymnometriocnemus)	subnudus	(Edwards, 1929)
urn:lsid:faunaeur.org:taxname:408737	Gymnometriocnemus(Rhaphidocladius) Sæther, 1983			subgenus	Chironomidae;Orthocladiinae;Gymnometriocnemus	Diptera	Chironomidae	Gymnometriocnemus	Gymnometriocnemus(Rhaphidocladius)		Sæther, 1983
urn:lsid:faunaeur.org:taxname:408738	Gymnometriocnemus brumalis (Edwards, 1929)			species	Chironomidae;Orthocladiinae;Gymnometriocnemus;Gymnometriocnemus(Rhaphidocladius)	Diptera	Chironomidae	Gymnometriocnemus	Gymnometriocnemus(Rhaphidocladius)	brumalis	(Edwards, 1929)
urn:lsid:faunaeur.org:taxname:408739	Gymnometriocnemus volitans (Goetghebuer, 1940)			species	Chironomidae;Orthocladiinae;Gymnometriocnemus;Gymnometriocnemus(Rhaphidocladius)	Diptera	Chironomidae	Gymnometriocnemus	Gymnometriocnemus(Rhaphidocladius)	volitans	(Goetghebuer, 1940)
urn:lsid:faunaeur.org:taxname:408709	Halocladius Hirvenoja, 1973			genus	Chironomidae;Orthocladiinae	Diptera	Chironomidae	Halocladius			Hirvenoja, 1973
urn:lsid:faunaeur.org:taxname:408711	Halocladius(Halocladius) Hirvenoja, 1973			subgenus	Chironomidae;Orthocladiinae;Halocladius	Diptera	Chironomidae	Halocladius	Halocladius(Halocladius)		Hirvenoja, 1973
urn:lsid:faunaeur.org:taxname:408720	Halocladius variabilis (Staeger, 1839)			species	Chironomidae;Orthocladiinae;Halocladius;Halocladius(Halocladius)	Diptera	Chironomidae	Halocladius	Halocladius(Halocladius)	variabilis	(Staeger, 1839)
urn:lsid:faunaeur.org:taxname:408702	Heleniella Gowin, 1943			genus	Chironomidae;Orthocladiinae	Diptera	Chironomidae	Heleniella			Gowin, 1943
urn:lsid:faunaeur.org:taxname:408705	Heleniella ornaticollis (Edwards, 1929)			species	Chironomidae;Orthocladiinae;Heleniella	Diptera	Chironomidae	Heleniella		ornaticollis	(Edwards, 1929)
urn:lsid:faunaeur.org:taxname:408708	Heleniella serratosioi Ringe, 1976			species	Chironomidae;Orthocladiinae;Heleniella	Diptera	Chironomidae	Heleniella		serratosioi	Ringe, 1976
urn:lsid:faunaeur.org:taxname:408699	Heterotanytarsus Spärck, 1923			genus	Chironomidae;Orthocladiinae	Diptera	Chironomidae	Heterotanytarsus			Spärck, 1923
urn:lsid:faunaeur.org:taxname:408700	Heterotanytarsus apicalis (Kieffer, 1921)			species	Chironomidae;Orthocladiinae;Heterotanytarsus	Diptera	Chironomidae	Heterotanytarsus		apicalis	(Kieffer, 1921)
urn:lsid:faunaeur.org:taxname:408701	Heterotanytarsus brundini Fittkau, 1956			species	Chironomidae;Orthocladiinae;Heterotanytarsus	Diptera	Chironomidae	Heterotanytarsus		brundini	Fittkau, 1956
	Heterotanytarsus sp. 1			species	Chironomidae;Orthocladiinae;Heterotanytarsus	Diptera	Chironomidae	Heterotanytarsus		sp. 1
urn:lsid:faunaeur.org:taxname:408687	Heterotrissocladius Spärck, 1923			genus	Chironomidae;Orthocladiinae	Diptera	Chironomidae	Heterotrissocladius			Spärck, 1923
urn:lsid:faunaeur.org:taxname:408688	Heterotrissocladius brundini Sæther & Schnell, 1988			species	Chironomidae;Orthocladiinae;Heterotrissocladius	Diptera	Chironomidae	Heterotrissocladius		brundini	Sæther & Schnell, 1988
urn:lsid:faunaeur.org:taxname:408690	Heterotrissocladius grimshawi (Edwards, 1929)			species	Chironomidae;Orthocladiinae;Heterotrissocladius	Diptera	Chironomidae	Heterotrissocladius		grimshawi	(Edwards, 1929)
urn:lsid:faunaeur.org:taxname:408691	Heterotrissocladius maeaeri Brundin, 1949			species	Chironomidae;Orthocladiinae;Heterotrissocladius	Diptera	Chironomidae	Heterotrissocladius		maeaeri	Brundin, 1949
urn:lsid:faunaeur.org:taxname:408692	Heterotrissocladius marcidus (Walker, 1856)			species	Chironomidae;Orthocladiinae;Heterotrissocladius	Diptera	Chironomidae	Heterotrissocladius		marcidus	(Walker, 1856)
urn:lsid:faunaeur.org:taxname:408697	Heterotrissocladius subpilosus (Kieffer, 1911)			species	Chironomidae;Orthocladiinae;Heterotrissocladius	Diptera	Chironomidae	Heterotrissocladius		subpilosus	(Kieffer, 1911)
	Heterotrissocladius sp. 1 Kolmper�" "			species	Chironomidae;Orthocladiinae;Heterotrissocladius	Diptera	Chironomidae	Heterotrissocladius		sp. 1 "Kolmper�"
urn:lsid:faunaeur.org:taxname:408429	Hydrobaenus Fries, 1830			genus	Chironomidae;Orthocladiinae	Diptera	Chironomidae	Hydrobaenus			Fries, 1830
urn:lsid:faunaeur.org:taxname:408656	Hydrobaenus conformis (Holmgren, 1869)			species	Chironomidae;Orthocladiinae;Hydrobaenus	Diptera	Chironomidae	Hydrobaenus		conformis	(Holmgren, 1869)
urn:lsid:faunaeur.org:taxname:408666	Hydrobaenus fusistylus (Goetghebuer, 1933)			species	Chironomidae;Orthocladiinae;Hydrobaenus	Diptera	Chironomidae	Hydrobaenus		fusistylus	(Goetghebuer, 1933)
urn:lsid:faunaeur.org:taxname:408667	Hydrobaenus lapponicus (Brundin, 1956)			species	Chironomidae;Orthocladiinae;Hydrobaenus	Diptera	Chironomidae	Hydrobaenus		lapponicus	(Brundin, 1956)
urn:lsid:faunaeur.org:taxname:408675	Hydrobaenus martini Sæther, 1976			species	Chironomidae;Orthocladiinae;Hydrobaenus	Diptera	Chironomidae	Hydrobaenus		martini	Sæther, 1976
urn:lsid:faunaeur.org:taxname:408677	Hydrobaenus pilipes (Malloch, 1915)			species	Chironomidae;Orthocladiinae;Hydrobaenus	Diptera	Chironomidae	Hydrobaenus		pilipes	(Malloch, 1915)
urn:lsid:faunaeur.org:taxname:408686	Hydrobaenus spinnatis Sæther, 1976			species	Chironomidae;Orthocladiinae;Hydrobaenus	Diptera	Chironomidae	Hydrobaenus		spinnatis	Sæther, 1976
	Hydrobaenus ? sp. 1			species	Chironomidae;Orthocladiinae;Hydrobaenus	Diptera	Chironomidae	Hydrobaenus		? sp. 1
urn:lsid:faunaeur.org:taxname:454419	Hydrosmittia Ferrington & Sæther, 2011			genus	Chironomidae;Orthocladiinae	Diptera	Chironomidae	Hydrosmittia			Ferrington & Sæther, 2011
urn:lsid:faunaeur.org:taxname:408157	Hydrosmittia oxoniana (Edwards, 1922)			species	Chironomidae;Orthocladiinae;Hydrosmittia	Diptera	Chironomidae	Hydrosmittia		oxoniana	(Edwards, 1922)
urn:lsid:faunaeur.org:taxname:408167	Hydrosmittia ruttneri Strenzke & Thienemann, 1942			species	Chironomidae;Orthocladiinae;Hydrosmittia	Diptera	Chironomidae	Hydrosmittia		ruttneri	Strenzke & Thienemann, 1942
urn:lsid:faunaeur.org:taxname:408644	Krenosmittia Thienemann & Krüger, 1939			genus	Chironomidae;Orthocladiinae	Diptera	Chironomidae	Krenosmittia			Thienemann & Krüger, 1939
urn:lsid:faunaeur.org:taxname:408647	Krenosmittia boreoalpina (Goetghebuer, 1944)			species	Chironomidae;Orthocladiinae;Krenosmittia	Diptera	Chironomidae	Krenosmittia		boreoalpina	(Goetghebuer, 1944)
urn:lsid:faunaeur.org:taxname:408648	Krenosmittia camptophleps (Edwards, 1929)			species	Chironomidae;Orthocladiinae;Krenosmittia	Diptera	Chironomidae	Krenosmittia		camptophleps	(Edwards, 1929)
urn:lsid:faunaeur.org:taxname:408649	Krenosmittia halvorseni (Cranston & Sæther, 1986)			species	Chironomidae;Orthocladiinae;Krenosmittia	Diptera	Chironomidae	Krenosmittia		halvorseni	(Cranston & Sæther, 1986)
urn:lsid:faunaeur.org:taxname:408642	Lappokiefferiella Tuiskunen, 1986			genus	Chironomidae;Orthocladiinae	Diptera	Chironomidae	Lappokiefferiella			Tuiskunen, 1986
urn:lsid:faunaeur.org:taxname:408643	Lappokiefferiella platytarsus Tuiskunen, 1986			species	Chironomidae;Orthocladiinae;Lappokiefferiella	Diptera	Chironomidae	Lappokiefferiella		platytarsus	Tuiskunen, 1986
urn:lsid:faunaeur.org:taxname:408569	Limnophyes Eaton, 1875			genus	Chironomidae;Orthocladiinae	Diptera	Chironomidae	Limnophyes			Eaton, 1875
urn:lsid:faunaeur.org:taxname:408573	Limnophyes aagaardi Sæther, 1990			species	Chironomidae;Orthocladiinae;Limnophyes	Diptera	Chironomidae	Limnophyes		aagaardi	Sæther, 1990
urn:lsid:faunaeur.org:taxname:408574	Limnophyes angelicae Sæther, 1990			species	Chironomidae;Orthocladiinae;Limnophyes	Diptera	Chironomidae	Limnophyes		angelicae	Sæther, 1990
urn:lsid:faunaeur.org:taxname:408575	Limnophyes asquamatus Soegaard Andersen, 1937			species	Chironomidae;Orthocladiinae;Limnophyes	Diptera	Chironomidae	Limnophyes		asquamatus	Soegaard Andersen, 1937
urn:lsid:faunaeur.org:taxname:408581	Limnophyes bidumus Sæther, 1990			species	Chironomidae;Orthocladiinae;Limnophyes	Diptera	Chironomidae	Limnophyes		bidumus	Sæther, 1990
	Limnophyes bidumus	sp., pr.		species	Chironomidae;Orthocladiinae;Limnophyes	Diptera	Chironomidae	Limnophyes		bidumus
urn:lsid:faunaeur.org:taxname:408582	Limnophyes brachytomus (Kieffer, 1922)			species	Chironomidae;Orthocladiinae;Limnophyes	Diptera	Chironomidae	Limnophyes		brachytomus	(Kieffer, 1922)
urn:lsid:faunaeur.org:taxname:408587	Limnophyes difficilis Brundin, 1947			species	Chironomidae;Orthocladiinae;Limnophyes	Diptera	Chironomidae	Limnophyes		difficilis	Brundin, 1947
urn:lsid:faunaeur.org:taxname:408588	Limnophyes edwardsi Sæther, 1990			species	Chironomidae;Orthocladiinae;Limnophyes	Diptera	Chironomidae	Limnophyes		edwardsi	Sæther, 1990
urn:lsid:faunaeur.org:taxname:408592	Limnophyes er Sæther, 1985			species	Chironomidae;Orthocladiinae;Limnophyes	Diptera	Chironomidae	Limnophyes		er	Sæther, 1985
urn:lsid:faunaeur.org:taxname:408595	Limnophyes habilis (Walker, 1856)			species	Chironomidae;Orthocladiinae;Limnophyes	Diptera	Chironomidae	Limnophyes		habilis	(Walker, 1856)
urn:lsid:faunaeur.org:taxname:454856	Limnophyes margaretae Sæther, 1975			species	Chironomidae;Orthocladiinae;Limnophyes	Diptera	Chironomidae	Limnophyes		margaretae	Sæther, 1975
urn:lsid:faunaeur.org:taxname:408600	Limnophyes minimus (Meigen, 1818)			species	Chironomidae;Orthocladiinae;Limnophyes	Diptera	Chironomidae	Limnophyes		minimus	(Meigen, 1818)
urn:lsid:faunaeur.org:taxname:408612	Limnophyes natalensis (Kieffer, 1914)			species	Chironomidae;Orthocladiinae;Limnophyes	Diptera	Chironomidae	Limnophyes		natalensis	(Kieffer, 1914)
urn:lsid:faunaeur.org:taxname:408618	Limnophyes ninae Sæther, 1975			species	Chironomidae;Orthocladiinae;Limnophyes	Diptera	Chironomidae	Limnophyes		ninae	Sæther, 1975
urn:lsid:faunaeur.org:taxname:408620	Limnophyes pentaplastus (Kieffer, 1921)			species	Chironomidae;Orthocladiinae;Limnophyes	Diptera	Chironomidae	Limnophyes		pentaplastus	(Kieffer, 1921)
urn:lsid:faunaeur.org:taxname:408631	Limnophyes pumilio (Holmgren, 1869)			species	Chironomidae;Orthocladiinae;Limnophyes	Diptera	Chironomidae	Limnophyes		pumilio	(Holmgren, 1869)
	Limnophyes pumilio	sp., pr.		species	Chironomidae;Orthocladiinae;Limnophyes	Diptera	Chironomidae	Limnophyes		pumilio
urn:lsid:faunaeur.org:taxname:408637	Limnophyes schnelli Sæther, 1990			species	Chironomidae;Orthocladiinae;Limnophyes	Diptera	Chironomidae	Limnophyes		schnelli	Sæther, 1990
urn:lsid:faunaeur.org:taxname:408638	Limnophyes spinigus Sæther, 1990			species	Chironomidae;Orthocladiinae;Limnophyes	Diptera	Chironomidae	Limnophyes		spinigus	Sæther, 1990
urn:lsid:faunaeur.org:taxname:408639	Limnophyes torulus Sæther, 1990			species	Chironomidae;Orthocladiinae;Limnophyes	Diptera	Chironomidae	Limnophyes		torulus	Sæther, 1990
urn:lsid:faunaeur.org:taxname:408571	Mesocricotopus Brundin, 1956			genus	Chironomidae;Orthocladiinae	Diptera	Chironomidae	Mesocricotopus			Brundin, 1956
urn:lsid:faunaeur.org:taxname:408572	Mesocricotopus thienemanni (Goetghebuer, 1940)			species	Chironomidae;Orthocladiinae;Mesocricotopus	Diptera	Chironomidae	Mesocricotopus		thienemanni	(Goetghebuer, 1940)
urn:lsid:faunaeur.org:taxname:408566	Mesosmittia Brundin, 1956			genus	Chironomidae;Orthocladiinae	Diptera	Chironomidae	Mesosmittia			Brundin, 1956
urn:lsid:faunaeur.org:taxname:408568	Mesosmittia flexuella (Edwards, 1929)			species	Chironomidae;Orthocladiinae;Mesosmittia	Diptera	Chironomidae	Mesosmittia		flexuella	(Edwards, 1929)
urn:lsid:faunaeur.org:taxname:407979	Metriocnemus van der Wulp, 1874			genus	Chironomidae;Orthocladiinae	Diptera	Chironomidae	Metriocnemus			van der Wulp, 1874
urn:lsid:faunaeur.org:taxname:408521	Metriocnemus(Metriocnemus) van der Wulp, 1874			subgenus	Chironomidae;Orthocladiinae;Metriocnemus	Diptera	Chironomidae	Metriocnemus	Metriocnemus(Metriocnemus)		van der Wulp, 1874
urn:lsid:faunaeur.org:taxname:408522	Metriocnemus acutus Sæther, 1995			species	Chironomidae;Orthocladiinae;Metriocnemus;Metriocnemus(Metriocnemus)	Diptera	Chironomidae	Metriocnemus	Metriocnemus(Metriocnemus)	acutus	Sæther, 1995
urn:lsid:faunaeur.org:taxname:408523	Metriocnemus albolineatus (Meigen, 1818)			species	Chironomidae;Orthocladiinae;Metriocnemus;Metriocnemus(Metriocnemus)	Diptera	Chironomidae	Metriocnemus	Metriocnemus(Metriocnemus)	albolineatus	(Meigen, 1818)
urn:lsid:faunaeur.org:taxname:408525	Metriocnemus atriclava Kieffer, 1921			species	Chironomidae;Orthocladiinae;Metriocnemus;Metriocnemus(Metriocnemus)	Diptera	Chironomidae	Metriocnemus	Metriocnemus(Metriocnemus)	atriclava	Kieffer, 1921
urn:lsid:faunaeur.org:taxname:408527	Metriocnemus beringensis (Cranston & Oliver, 1988)			species	Chironomidae;Orthocladiinae;Metriocnemus;Metriocnemus(Metriocnemus)	Diptera	Chironomidae	Metriocnemus	Metriocnemus(Metriocnemus)	beringensis	(Cranston & Oliver, 1988)
urn:lsid:faunaeur.org:taxname:408530	Metriocnemus caudigus Sæther, 1995			species	Chironomidae;Orthocladiinae;Metriocnemus;Metriocnemus(Metriocnemus)	Diptera	Chironomidae	Metriocnemus	Metriocnemus(Metriocnemus)	caudigus	Sæther, 1995
urn:lsid:faunaeur.org:taxname:408533	Metriocnemus corticalis Strenzke, 1950			species	Chironomidae;Orthocladiinae;Metriocnemus;Metriocnemus(Metriocnemus)	Diptera	Chironomidae	Metriocnemus	Metriocnemus(Metriocnemus)	corticalis	Strenzke, 1950
urn:lsid:faunaeur.org:taxname:408534	Metriocnemus eurynotus (Holmgren, 1883)			species	Chironomidae;Orthocladiinae;Metriocnemus;Metriocnemus(Metriocnemus)	Diptera	Chironomidae	Metriocnemus	Metriocnemus(Metriocnemus)	eurynotus	(Holmgren, 1883)
urn:lsid:faunaeur.org:taxname:408544	Metriocnemus exilacies Sæther, 1995			species	Chironomidae;Orthocladiinae;Metriocnemus;Metriocnemus(Metriocnemus)	Diptera	Chironomidae	Metriocnemus	Metriocnemus(Metriocnemus)	exilacies	Sæther, 1995
urn:lsid:faunaeur.org:taxname:408545	Metriocnemus fuscipes (Meigen, 1818)			species	Chironomidae;Orthocladiinae;Metriocnemus;Metriocnemus(Metriocnemus)	Diptera	Chironomidae	Metriocnemus	Metriocnemus(Metriocnemus)	fuscipes	(Meigen, 1818)
urn:lsid:faunaeur.org:taxname:408555	Metriocnemus intergerivus Sæther, 1995			species	Chironomidae;Orthocladiinae;Metriocnemus;Metriocnemus(Metriocnemus)	Diptera	Chironomidae	Metriocnemus	Metriocnemus(Metriocnemus)	intergerivus	Sæther, 1995
urn:lsid:faunaeur.org:taxname:408559	Metriocnemus picipes (Meigen, 1818)			species	Chironomidae;Orthocladiinae;Metriocnemus;Metriocnemus(Metriocnemus)	Diptera	Chironomidae	Metriocnemus	Metriocnemus(Metriocnemus)	picipes	(Meigen, 1818)
urn:lsid:faunaeur.org:taxname:408565	Metriocnemus ursinus (Holmgren, 1869)			species	Chironomidae;Orthocladiinae;Metriocnemus;Metriocnemus(Metriocnemus)	Diptera	Chironomidae	Metriocnemus	Metriocnemus(Metriocnemus)	ursinus	(Holmgren, 1869)
urn:lsid:faunaeur.org:taxname:408490	Nanocladius Kieffer, 1913			genus	Chironomidae;Orthocladiinae	Diptera	Chironomidae	Nanocladius			Kieffer, 1913
	Nanocladius(Microcricotopus) Thienemann & Harnisch, 1932			subgenus	Chironomidae;Orthocladiinae;Nanocladius	Diptera	Chironomidae	Nanocladius	Nanocladius(Microcricotopus)		Thienemann & Harnisch, 1932
urn:lsid:faunaeur.org:taxname:408494	Nanocladius(Nanocladius) Kieffer, 1913			subgenus	Chironomidae;Orthocladiinae;Nanocladius	Diptera	Chironomidae	Nanocladius	Nanocladius(Nanocladius)		Kieffer, 1913
urn:lsid:faunaeur.org:taxname:408496	Nanocladius balticus (Palmén, 1959)			species	Chironomidae;Orthocladiinae;Nanocladius;Nanocladius(Nanocladius)	Diptera	Chironomidae	Nanocladius	Nanocladius(Nanocladius)	balticus	(Palmén, 1959)
urn:lsid:faunaeur.org:taxname:408497	Nanocladius dichromus (Kieffer, 1906)			species	Chironomidae;Orthocladiinae;Nanocladius;Nanocladius(Nanocladius)	Diptera	Chironomidae	Nanocladius	Nanocladius(Nanocladius)	dichromus	(Kieffer, 1906)
urn:lsid:faunaeur.org:taxname:408504	Nanocladius parvulus (Kieffer, 1909)			species	Chironomidae;Orthocladiinae;Nanocladius;Nanocladius(Nanocladius)	Diptera	Chironomidae	Nanocladius	Nanocladius(Nanocladius)	parvulus	(Kieffer, 1909)
urn:lsid:faunaeur.org:taxname:408505	Nanocladius rectinervis (Kieffer, 1911)			species	Chironomidae;Orthocladiinae;Nanocladius;Nanocladius(Nanocladius)	Diptera	Chironomidae	Nanocladius	Nanocladius(Nanocladius)	rectinervis	(Kieffer, 1911)
urn:lsid:faunaeur.org:taxname:407925	Orthocladius van der Wulp, 1874			genus	Chironomidae;Orthocladiinae	Diptera	Chironomidae	Orthocladius			van der Wulp, 1874
urn:lsid:faunaeur.org:taxname:408392	Orthocladius(Eudactylocladius) Thienemann, 1935			subgenus	Chironomidae;Orthocladiinae;Orthocladius	Diptera	Chironomidae	Orthocladius	Orthocladius(Eudactylocladius)		Thienemann, 1935
urn:lsid:faunaeur.org:taxname:408395	Orthocladius fuscimanus (Kieffer, 1908)			species	Chironomidae;Orthocladiinae;Orthocladius;Orthocladius(Eudactylocladius)	Diptera	Chironomidae	Orthocladius	Orthocladius(Eudactylocladius)	fuscimanus	(Kieffer, 1908)
urn:lsid:faunaeur.org:taxname:408403	Orthocladius gelidorum (Kieffer, 1923)			species	Chironomidae;Orthocladiinae;Orthocladius;Orthocladius(Eudactylocladius)	Diptera	Chironomidae	Orthocladius	Orthocladius(Eudactylocladius)	gelidorum	(Kieffer, 1923)
urn:lsid:faunaeur.org:taxname:408405	Orthocladius gelidus Kieffer, 1922			species	Chironomidae;Orthocladiinae;Orthocladius;Orthocladius(Eudactylocladius)	Diptera	Chironomidae	Orthocladius	Orthocladius(Eudactylocladius)	gelidus	Kieffer, 1922
urn:lsid:faunaeur.org:taxname:408408	Orthocladius musester Sæther, 2004			species	Chironomidae;Orthocladiinae;Orthocladius;Orthocladius(Eudactylocladius)	Diptera	Chironomidae	Orthocladius	Orthocladius(Eudactylocladius)	musester	Sæther, 2004
urn:lsid:faunaeur.org:taxname:408409	Orthocladius olivaceus (Kieffer, 1911)			species	Chironomidae;Orthocladiinae;Orthocladius;Orthocladius(Eudactylocladius)	Diptera	Chironomidae	Orthocladius	Orthocladius(Eudactylocladius)	olivaceus	(Kieffer, 1911)
urn:lsid:faunaeur.org:taxname:408411	Orthocladius priomixtus Sæther, 2004			species	Chironomidae;Orthocladiinae;Orthocladius;Orthocladius(Eudactylocladius)	Diptera	Chironomidae	Orthocladius	Orthocladius(Eudactylocladius)	priomixtus	Sæther, 2004
urn:lsid:faunaeur.org:taxname:408413	Orthocladius(Euorthocladius) Thienemann, 1935			subgenus	Chironomidae;Orthocladiinae;Orthocladius	Diptera	Chironomidae	Orthocladius	Orthocladius(Euorthocladius)		Thienemann, 1935
urn:lsid:faunaeur.org:taxname:408414	Orthocladius abiskoensis Thienemann & Krüger, 1937			species	Chironomidae;Orthocladiinae;Orthocladius;Orthocladius(Euorthocladius)	Diptera	Chironomidae	Orthocladius	Orthocladius(Euorthocladius)	abiskoensis	Thienemann & Krüger, 1937
urn:lsid:faunaeur.org:taxname:408446	Orthocladius annallae Sæther, 2005	cf.		species	Chironomidae;Orthocladiinae;Orthocladius;Orthocladius(Euorthocladius)	Diptera	Chironomidae	Orthocladius	Orthocladius(Euorthocladius)	annallae	Sæther, 2005
urn:lsid:faunaeur.org:taxname:408415	Orthocladius ashei Soponis, 1990			species	Chironomidae;Orthocladiinae;Orthocladius;Orthocladius(Euorthocladius)	Diptera	Chironomidae	Orthocladius	Orthocladius(Euorthocladius)	ashei	Soponis, 1990
urn:lsid:faunaeur.org:taxname:408418	Orthocladius rivicola Kieffer, 1911			species	Chironomidae;Orthocladiinae;Orthocladius;Orthocladius(Euorthocladius)	Diptera	Chironomidae	Orthocladius	Orthocladius(Euorthocladius)	rivicola	Kieffer, 1911
urn:lsid:faunaeur.org:taxname:408419	Orthocladius rivulorum Kieffer, 1909			species	Chironomidae;Orthocladiinae;Orthocladius;Orthocladius(Euorthocladius)	Diptera	Chironomidae	Orthocladius	Orthocladius(Euorthocladius)	rivulorum	Kieffer, 1909
urn:lsid:faunaeur.org:taxname:408421	Orthocladius saxosus (Tokunaga, 1939)			species	Chironomidae;Orthocladiinae;Orthocladius;Orthocladius(Euorthocladius)	Diptera	Chironomidae	Orthocladius	Orthocladius(Euorthocladius)	saxosus	(Tokunaga, 1939)
urn:lsid:faunaeur.org:taxname:408423	Orthocladius telochaetus Langton, 1985			species	Chironomidae;Orthocladiinae;Orthocladius;Orthocladius(Euorthocladius)	Diptera	Chironomidae	Orthocladius	Orthocladius(Euorthocladius)	telochaetus	Langton, 1985
urn:lsid:faunaeur.org:taxname:408425	Orthocladius(Mesorthocladius) Sæther, 2005			subgenus	Chironomidae;Orthocladiinae;Orthocladius	Diptera	Chironomidae	Orthocladius	Orthocladius(Mesorthocladius)		Sæther, 2005
urn:lsid:faunaeur.org:taxname:408426	Orthocladius frigidus (Zetterstedt, 1838)			species	Chironomidae;Orthocladiinae;Orthocladius;Orthocladius(Mesorthocladius)	Diptera	Chironomidae	Orthocladius	Orthocladius(Mesorthocladius)	frigidus	(Zetterstedt, 1838)
urn:lsid:faunaeur.org:taxname:408428	Orthocladius(Orthocladius) van der Wulp, 1874			subgenus	Chironomidae;Orthocladiinae;Orthocladius	Diptera	Chironomidae	Orthocladius	Orthocladius(Orthocladius)		van der Wulp, 1874
urn:lsid:faunaeur.org:taxname:408432	Orthocladius decoratus (Holmgren, 1869)			species	Chironomidae;Orthocladiinae;Orthocladius;Orthocladius(Orthocladius)	Diptera	Chironomidae	Orthocladius	Orthocladius(Orthocladius)	decoratus	(Holmgren, 1869)
urn:lsid:faunaeur.org:taxname:408433	Orthocladius dentifer Brundin, 1947			species	Chironomidae;Orthocladiinae;Orthocladius;Orthocladius(Orthocladius)	Diptera	Chironomidae	Orthocladius	Orthocladius(Orthocladius)	dentifer	Brundin, 1947
urn:lsid:faunaeur.org:taxname:408434	Orthocladius excavatus Brundin, 1947			species	Chironomidae;Orthocladiinae;Orthocladius;Orthocladius(Orthocladius)	Diptera	Chironomidae	Orthocladius	Orthocladius(Orthocladius)	excavatus	Brundin, 1947
urn:lsid:faunaeur.org:taxname:408442	Orthocladius lapponicus Goetghebuer, 1940			species	Chironomidae;Orthocladiinae;Orthocladius;Orthocladius(Orthocladius)	Diptera	Chironomidae	Orthocladius	Orthocladius(Orthocladius)	lapponicus	Goetghebuer, 1940
urn:lsid:faunaeur.org:taxname:408446	Orthocladius nitidoscutellatus Lundström, 1915	cf.		species	Chironomidae;Orthocladiinae;Orthocladius;Orthocladius(Orthocladius)	Diptera	Chironomidae	Orthocladius	Orthocladius(Orthocladius)	nitidoscutellatus	Lundström, 1915
urn:lsid:faunaeur.org:taxname:408449	Orthocladius oblidens (Walker, 1856)			species	Chironomidae;Orthocladiinae;Orthocladius;Orthocladius(Orthocladius)	Diptera	Chironomidae	Orthocladius	Orthocladius(Orthocladius)	oblidens	(Walker, 1856)
urn:lsid:faunaeur.org:taxname:408453	Orthocladius pedestris Kieffer, 1909			species	Chironomidae;Orthocladiinae;Orthocladius;Orthocladius(Orthocladius)	Diptera	Chironomidae	Orthocladius	Orthocladius(Orthocladius)	pedestris	Kieffer, 1909
urn:lsid:faunaeur.org:taxname:408455	Orthocladius rhyacobius Kieffer, 1911			species	Chironomidae;Orthocladiinae;Orthocladius;Orthocladius(Orthocladius)	Diptera	Chironomidae	Orthocladius	Orthocladius(Orthocladius)	rhyacobius	Kieffer, 1911
urn:lsid:faunaeur.org:taxname:408459	Orthocladius rubicundus (Meigen, 1818)			species	Chironomidae;Orthocladiinae;Orthocladius;Orthocladius(Orthocladius)	Diptera	Chironomidae	Orthocladius	Orthocladius(Orthocladius)	rubicundus	(Meigen, 1818)
urn:lsid:faunaeur.org:taxname:408465	Orthocladius wetterensis Brundin, 1956			species	Chironomidae;Orthocladiinae;Orthocladius;Orthocladius(Orthocladius)	Diptera	Chironomidae	Orthocladius	Orthocladius(Orthocladius)	wetterensis	Brundin, 1956
urn:lsid:faunaeur.org:taxname:408467	Orthocladius(Pogonocladius) Brundin, 1956			subgenus	Chironomidae;Orthocladiinae;Orthocladius	Diptera	Chironomidae	Orthocladius	Orthocladius(Pogonocladius)		Brundin, 1956
urn:lsid:faunaeur.org:taxname:408468	Orthocladius consobrinus (Holmgren, 1869)			species	Chironomidae;Orthocladiinae;Orthocladius;Orthocladius(Pogonocladius)	Diptera	Chironomidae	Orthocladius	Orthocladius(Pogonocladius)	consobrinus	(Holmgren, 1869)
urn:lsid:faunaeur.org:taxname:408472	Orthocladius(Symposiocladius) Cranston, 1982			subgenus	Chironomidae;Orthocladiinae;Orthocladius	Diptera	Chironomidae	Orthocladius	Orthocladius(Symposiocladius)		Cranston, 1982
urn:lsid:faunaeur.org:taxname:408474	Orthocladius holsatus Goetghebuer, 1937			species	Chironomidae;Orthocladiinae;Orthocladius;Orthocladius(Symposiocladius)	Diptera	Chironomidae	Orthocladius	Orthocladius(Symposiocladius)	holsatus	Goetghebuer, 1937
urn:lsid:faunaeur.org:taxname:408476	Orthocladius lignicola Kieffer, 1914			species	Chironomidae;Orthocladiinae;Orthocladius;Orthocladius(Symposiocladius)	Diptera	Chironomidae	Orthocladius	Orthocladius(Symposiocladius)	lignicola	Kieffer, 1914
urn:lsid:faunaeur.org:taxname:408479	Orthocladius ruffoi Rossaro & Prato, 1991			species	Chironomidae;Orthocladiinae;Orthocladius;Orthocladius(Symposiocladius)	Diptera	Chironomidae	Orthocladius	Orthocladius(Symposiocladius)	ruffoi	Rossaro & Prato, 1991
urn:lsid:faunaeur.org:taxname:408480	Orthocladius schnelli Sæther, 2004			species	Chironomidae;Orthocladiinae;Orthocladius;Orthocladius(Symposiocladius)	Diptera	Chironomidae	Orthocladius	Orthocladius(Symposiocladius)	schnelli	Sæther, 2004
urn:lsid:faunaeur.org:taxname:408481	Orthocladius smolandicus Brundin, 1947			species	Chironomidae;Orthocladiinae;Orthocladius;Orthocladius(Symposiocladius)	Diptera	Chironomidae	Orthocladius	Orthocladius(Symposiocladius)	smolandicus	Brundin, 1947
urn:lsid:faunaeur.org:taxname:408380	Parachaetocladius Wuelker, 1959			genus	Chironomidae;Orthocladiinae	Diptera	Chironomidae	Parachaetocladius			Wuelker, 1959
urn:lsid:faunaeur.org:taxname:408382	Parachaetocladius abnobaeus (Wülker, 1959)			species	Chironomidae;Orthocladiinae;Parachaetocladius	Diptera	Chironomidae	Parachaetocladius		abnobaeus	(Wülker, 1959)
urn:lsid:faunaeur.org:taxname:408369	Paracladius Hirvenoja, 1973			genus	Chironomidae;Orthocladiinae	Diptera	Chironomidae	Paracladius			Hirvenoja, 1973
urn:lsid:faunaeur.org:taxname:408371	Paracladius alpicola (Zetterstedt, 1850)			species	Chironomidae;Orthocladiinae;Paracladius	Diptera	Chironomidae	Paracladius		alpicola	(Zetterstedt, 1850)
urn:lsid:faunaeur.org:taxname:408373	Paracladius conversus (Walker, 1856)			species	Chironomidae;Orthocladiinae;Paracladius	Diptera	Chironomidae	Paracladius		conversus	(Walker, 1856)
urn:lsid:faunaeur.org:taxname:408379	Paracladius quadrinodosus Hirvenoja, 1973			species	Chironomidae;Orthocladiinae;Paracladius	Diptera	Chironomidae	Paracladius		quadrinodosus	Hirvenoja, 1973
urn:lsid:faunaeur.org:taxname:408362	Paracricotopus Brundin, 1956			genus	Chironomidae;Orthocladiinae	Diptera	Chironomidae	Paracricotopus			Brundin, 1956
urn:lsid:faunaeur.org:taxname:408364	Paracricotopus niger (Kieffer, 1913)			species	Chironomidae;Orthocladiinae;Paracricotopus	Diptera	Chironomidae	Paracricotopus		niger	(Kieffer, 1913)
urn:lsid:faunaeur.org:taxname:408368	Paracricotopus uliginosus (Brundin, 1947)			species	Chironomidae;Orthocladiinae;Paracricotopus	Diptera	Chironomidae	Paracricotopus		uliginosus	(Brundin, 1947)
urn:lsid:faunaeur.org:taxname:408068	Parakiefferiella Thienemann, 1936			genus	Chironomidae;Orthocladiinae	Diptera	Chironomidae	Parakiefferiella			Thienemann, 1936
urn:lsid:faunaeur.org:taxname:408337	Parakiefferiella bathophila (Kieffer, 1912)			species	Chironomidae;Orthocladiinae;Parakiefferiella	Diptera	Chironomidae	Parakiefferiella		bathophila	(Kieffer, 1912)
urn:lsid:faunaeur.org:taxname:408343	Parakiefferiella bilobata Tuiskunen, 1986			species	Chironomidae;Orthocladiinae;Parakiefferiella	Diptera	Chironomidae	Parakiefferiella		bilobata	Tuiskunen, 1986
urn:lsid:faunaeur.org:taxname:408344	Parakiefferiella coronata (Edwards, 1929)			species	Chironomidae;Orthocladiinae;Parakiefferiella	Diptera	Chironomidae	Parakiefferiella		coronata	(Edwards, 1929)
urn:lsid:faunaeur.org:taxname:408347	Parakiefferiella fennica Tuiskunen, 1986			species	Chironomidae;Orthocladiinae;Parakiefferiella	Diptera	Chironomidae	Parakiefferiella		fennica	Tuiskunen, 1986
urn:lsid:faunaeur.org:taxname:408348	Parakiefferiella finnmarkica Tuiskunen, 1986			species	Chironomidae;Orthocladiinae;Parakiefferiella	Diptera	Chironomidae	Parakiefferiella		finnmarkica	Tuiskunen, 1986
urn:lsid:faunaeur.org:taxname:408350	Parakiefferiella gynocera (Edwards, 1937)			species	Chironomidae;Orthocladiinae;Parakiefferiella	Diptera	Chironomidae	Parakiefferiella		gynocera	(Edwards, 1937)
urn:lsid:faunaeur.org:taxname:408351	Parakiefferiella minuta Tuiskunen, 1986			species	Chironomidae;Orthocladiinae;Parakiefferiella	Diptera	Chironomidae	Parakiefferiella		minuta	Tuiskunen, 1986
urn:lsid:faunaeur.org:taxname:408352	Parakiefferiella nigra Brundin, 1949			species	Chironomidae;Orthocladiinae;Parakiefferiella	Diptera	Chironomidae	Parakiefferiella		nigra	Brundin, 1949
urn:lsid:faunaeur.org:taxname:408355	Parakiefferiella scandica Brundin, 1956			species	Chironomidae;Orthocladiinae;Parakiefferiella	Diptera	Chironomidae	Parakiefferiella		scandica	Brundin, 1956
urn:lsid:faunaeur.org:taxname:408356	Parakiefferiella smolandica (Brundin, 1947)			species	Chironomidae;Orthocladiinae;Parakiefferiella	Diptera	Chironomidae	Parakiefferiella		smolandica	(Brundin, 1947)
urn:lsid:faunaeur.org:taxname:408357	Parakiefferiella subaterrima (Malloch, 1915)			species	Chironomidae;Orthocladiinae;Parakiefferiella	Diptera	Chironomidae	Parakiefferiella		subaterrima	(Malloch, 1915)
urn:lsid:faunaeur.org:taxname:408332	Paralimnophyes Brundin, 1956			genus	Chironomidae;Orthocladiinae	Diptera	Chironomidae	Paralimnophyes			Brundin, 1956
urn:lsid:faunaeur.org:taxname:408333	Paralimnophyes longiseta (Thienemann, 1919)			species	Chironomidae;Orthocladiinae;Paralimnophyes	Diptera	Chironomidae	Paralimnophyes		longiseta	(Thienemann, 1919)
urn:lsid:faunaeur.org:taxname:408322	Parametriocnemus Goetghebuer, 1932			genus	Chironomidae;Orthocladiinae	Diptera	Chironomidae	Parametriocnemus			Goetghebuer, 1932
urn:lsid:faunaeur.org:taxname:408324	Parametriocnemus boreoalpinus Gowin & Thienemann, 1942			species	Chironomidae;Orthocladiinae;Parametriocnemus	Diptera	Chironomidae	Parametriocnemus		boreoalpinus	Gowin & Thienemann, 1942
urn:lsid:faunaeur.org:taxname:408329	Parametriocnemus stylatus (Spärck, 1923)			species	Chironomidae;Orthocladiinae;Parametriocnemus	Diptera	Chironomidae	Parametriocnemus		stylatus	(Spärck, 1923)
	Parametriocnemus sp. 1			species	Chironomidae;Orthocladiinae;Parametriocnemus	Diptera	Chironomidae	Parametriocnemus		sp. 1
urn:lsid:faunaeur.org:taxname:408300	Paraphaenocladius Thienemann, 1924			genus	Chironomidae;Orthocladiinae	Diptera	Chironomidae	Paraphaenocladius			Thienemann, 1924
urn:lsid:faunaeur.org:taxname:408305	Paraphaenocladius exagitans (Johannsen, 1905)			species	Chironomidae;Orthocladiinae;Paraphaenocladius	Diptera	Chironomidae	Paraphaenocladius		exagitans	(Johannsen, 1905)
	Paraphaenocladius exagitans	sp., pr.		species	Chironomidae;Orthocladiinae;Paraphaenocladius	Diptera	Chironomidae	Paraphaenocladius		exagitans
urn:lsid:faunaeur.org:taxname:408307	Paraphaenocladius impensus (Walker, 1856)			species	Chironomidae;Orthocladiinae;Paraphaenocladius	Diptera	Chironomidae	Paraphaenocladius		impensus	(Walker, 1856)
urn:lsid:faunaeur.org:taxname:408316	Paraphaenocladius intercedens Brundin, 1947			species	Chironomidae;Orthocladiinae;Paraphaenocladius	Diptera	Chironomidae	Paraphaenocladius		intercedens	Brundin, 1947
	Paraphaenocladius intercedens	sp., pr.		species	Chironomidae;Orthocladiinae;Paraphaenocladius	Diptera	Chironomidae	Paraphaenocladius		intercedens
urn:lsid:faunaeur.org:taxname:408317	Paraphaenocladius irritus (Walker, 1856)			species	Chironomidae;Orthocladiinae;Paraphaenocladius	Diptera	Chironomidae	Paraphaenocladius		irritus	(Walker, 1856)
urn:lsid:faunaeur.org:taxname:408320	Paraphaenocladius pseudirritus Strenzke, 1950			species	Chironomidae;Orthocladiinae;Paraphaenocladius	Diptera	Chironomidae	Paraphaenocladius		pseudirritus	Strenzke, 1950
urn:lsid:faunaeur.org:taxname:454854	Paraphaenocladius triangulus Sæther & Wang, 1995			species	Chironomidae;Orthocladiinae;Paraphaenocladius	Diptera	Chironomidae	Paraphaenocladius		triangulus	Sæther & Wang, 1995
urn:lsid:faunaeur.org:taxname:408298	Parasmittia Strenzke, 1950			genus	Chironomidae;Orthocladiinae	Diptera	Chironomidae	Parasmittia			Strenzke, 1950
urn:lsid:faunaeur.org:taxname:408299	Parasmittia carinata Strenzke, 1950			species	Chironomidae;Orthocladiinae;Parasmittia	Diptera	Chironomidae	Parasmittia		carinata	Strenzke, 1950
	Parasmittia sp. 1 Luukki" "			species	Chironomidae;Orthocladiinae;Parasmittia	Diptera	Chironomidae	Parasmittia		sp. 1 "Luukki"
urn:lsid:faunaeur.org:taxname:408025	Paratrichocladius Santos Abreu, 1918			genus	Chironomidae;Orthocladiinae	Diptera	Chironomidae	Paratrichocladius			Santos Abreu, 1918
urn:lsid:faunaeur.org:taxname:408286	Paratrichocladius rufiventris (Meigen, 1830)			species	Chironomidae;Orthocladiinae;Paratrichocladius	Diptera	Chironomidae	Paratrichocladius		rufiventris	(Meigen, 1830)
urn:lsid:faunaeur.org:taxname:408296	Paratrichocladius skirwithensis (Edwards, 1929)			species	Chironomidae;Orthocladiinae;Paratrichocladius	Diptera	Chironomidae	Paratrichocladius		skirwithensis	(Edwards, 1929)
urn:lsid:faunaeur.org:taxname:408270	Paratrissocladius Zavřel, 1937			genus	Chironomidae;Orthocladiinae	Diptera	Chironomidae	Paratrissocladius			Zavřel, 1937
urn:lsid:faunaeur.org:taxname:408272	Paratrissocladius excerptus (Walker, 1856)			species	Chironomidae;Orthocladiinae;Paratrissocladius	Diptera	Chironomidae	Paratrissocladius		excerptus	(Walker, 1856)
urn:lsid:faunaeur.org:taxname:408252	Propsilocerus Kieffer, 1923			genus	Chironomidae;Orthocladiinae	Diptera	Chironomidae	Propsilocerus			Kieffer, 1923
urn:lsid:faunaeur.org:taxname:408256	Propsilocerus jacuticus (Zvereva, 1950)			species	Chironomidae;Orthocladiinae;Propsilocerus	Diptera	Chironomidae	Propsilocerus		jacuticus	(Zvereva, 1950)
urn:lsid:faunaeur.org:taxname:408261	Propsilocerus komensis (Zvereva, 1950)			species	Chironomidae;Orthocladiinae;Propsilocerus	Diptera	Chironomidae	Propsilocerus		komensis	(Zvereva, 1950)
urn:lsid:faunaeur.org:taxname:408263	Propsilocerus saetheri Wang, Liu & Paasivirta, 2007			species	Chironomidae;Orthocladiinae;Propsilocerus	Diptera	Chironomidae	Propsilocerus		saetheri	Wang, Liu & Paasivirta, 2007
urn:lsid:faunaeur.org:taxname:408242	Prosmittia Brundin, 1956			genus	Chironomidae;Orthocladiinae	Diptera	Chironomidae	Prosmittia			Brundin, 1956
urn:lsid:faunaeur.org:taxname:408247	Prosmittia jemtlandica (Brundin, 1947)			species	Chironomidae;Orthocladiinae;Prosmittia	Diptera	Chironomidae	Prosmittia		jemtlandica	(Brundin, 1947)
urn:lsid:faunaeur.org:taxname:408251	Prosmittia rectangularis Tuiskunen, 1985			species	Chironomidae;Orthocladiinae;Prosmittia	Diptera	Chironomidae	Prosmittia		rectangularis	Tuiskunen, 1985
urn:lsid:faunaeur.org:taxname:408185	Psectrocladius Kieffer, 1906			genus	Chironomidae;Orthocladiinae	Diptera	Chironomidae	Psectrocladius			Kieffer, 1906
urn:lsid:faunaeur.org:taxname:408197	Psectrocladius(Allopsectrocladius) Wülker, 1956			subgenus	Chironomidae;Orthocladiinae;Psectrocladius	Diptera	Chironomidae	Psectrocladius	Psectrocladius(Allopsectrocladius)		Wülker, 1956
urn:lsid:faunaeur.org:taxname:408199	Psectrocladius conjungens (Brundin, 1947)			species	Chironomidae;Orthocladiinae;Psectrocladius;Psectrocladius(Allopsectrocladius)	Diptera	Chironomidae	Psectrocladius	Psectrocladius(Allopsectrocladius)	conjungens	(Brundin, 1947)
urn:lsid:faunaeur.org:taxname:408200	Psectrocladius obvius (Walker, 1856)			species	Chironomidae;Orthocladiinae;Psectrocladius;Psectrocladius(Allopsectrocladius)	Diptera	Chironomidae	Psectrocladius	Psectrocladius(Allopsectrocladius)	obvius	(Walker, 1856)
urn:lsid:faunaeur.org:taxname:408204	Psectrocladius platypus (Edwards, 1929)			species	Chironomidae;Orthocladiinae;Psectrocladius;Psectrocladius(Allopsectrocladius)	Diptera	Chironomidae	Psectrocladius	Psectrocladius(Allopsectrocladius)	platypus	(Edwards, 1929)
urn:lsid:faunaeur.org:taxname:408205	Psectrocladius(Mesopsectrocladius) Laville, 1971			subgenus	Chironomidae;Orthocladiinae;Psectrocladius	Diptera	Chironomidae	Psectrocladius	Psectrocladius(Mesopsectrocladius)		Laville, 1971
urn:lsid:faunaeur.org:taxname:408206	Psectrocladius barbatipes Kieffer, 1923			species	Chironomidae;Orthocladiinae;Psectrocladius;Psectrocladius(Mesopsectrocladius)	Diptera	Chironomidae	Psectrocladius	Psectrocladius(Mesopsectrocladius)	barbatipes	Kieffer, 1923
urn:lsid:faunaeur.org:taxname:408207	Psectrocladius(Monopsectrocladius) Wülker, 1956			subgenus	Chironomidae;Orthocladiinae;Psectrocladius	Diptera	Chironomidae	Psectrocladius	Psectrocladius(Monopsectrocladius)		Wülker, 1956
urn:lsid:faunaeur.org:taxname:408208	Psectrocladius calcaratus (Edwards, 1929)			species	Chironomidae;Orthocladiinae;Psectrocladius;Psectrocladius(Monopsectrocladius)	Diptera	Chironomidae	Psectrocladius	Psectrocladius(Monopsectrocladius)	calcaratus	(Edwards, 1929)
urn:lsid:faunaeur.org:taxname:408209	Psectrocladius(Psectrocladius) Kieffer, 1906			subgenus	Chironomidae;Orthocladiinae;Psectrocladius	Diptera	Chironomidae	Psectrocladius	Psectrocladius(Psectrocladius)		Kieffer, 1906
urn:lsid:faunaeur.org:taxname:408210	Psectrocladius barbimanus (Edwards, 1929)			species	Chironomidae;Orthocladiinae;Psectrocladius;Psectrocladius(Psectrocladius)	Diptera	Chironomidae	Psectrocladius	Psectrocladius(Psectrocladius)	barbimanus	(Edwards, 1929)
urn:lsid:faunaeur.org:taxname:408217	Psectrocladius bisetus Goetghebuer, 1942			species	Chironomidae;Orthocladiinae;Psectrocladius;Psectrocladius(Psectrocladius)	Diptera	Chironomidae	Psectrocladius	Psectrocladius(Psectrocladius)	bisetus	Goetghebuer, 1942
urn:lsid:faunaeur.org:taxname:408223	Psectrocladius fennicus Storå, 1939			species	Chironomidae;Orthocladiinae;Psectrocladius;Psectrocladius(Psectrocladius)	Diptera	Chironomidae	Psectrocladius	Psectrocladius(Psectrocladius)	fennicus	Storå, 1939
urn:lsid:faunaeur.org:taxname:408224	Psectrocladius limbatellus (Holmgren, 1869)			species	Chironomidae;Orthocladiinae;Psectrocladius;Psectrocladius(Psectrocladius)	Diptera	Chironomidae	Psectrocladius	Psectrocladius(Psectrocladius)	limbatellus	(Holmgren, 1869)
urn:lsid:faunaeur.org:taxname:408228	Psectrocladius octomaculatus Wülker, 1956			species	Chironomidae;Orthocladiinae;Psectrocladius;Psectrocladius(Psectrocladius)	Diptera	Chironomidae	Psectrocladius	Psectrocladius(Psectrocladius)	octomaculatus	Wülker, 1956
urn:lsid:faunaeur.org:taxname:408229	Psectrocladius oligosetus Wülker, 1956			species	Chironomidae;Orthocladiinae;Psectrocladius;Psectrocladius(Psectrocladius)	Diptera	Chironomidae	Psectrocladius	Psectrocladius(Psectrocladius)	oligosetus	Wülker, 1956
urn:lsid:faunaeur.org:taxname:408230	Psectrocladius oxyura Langton, 1985			species	Chironomidae;Orthocladiinae;Psectrocladius;Psectrocladius(Psectrocladius)	Diptera	Chironomidae	Psectrocladius	Psectrocladius(Psectrocladius)	oxyura	Langton, 1985
urn:lsid:faunaeur.org:taxname:408232	Psectrocladius psilopterus (Kieffer, 1906)			species	Chironomidae;Orthocladiinae;Psectrocladius;Psectrocladius(Psectrocladius)	Diptera	Chironomidae	Psectrocladius	Psectrocladius(Psectrocladius)	psilopterus	(Kieffer, 1906)
urn:lsid:faunaeur.org:taxname:408233	Psectrocladius schlienzi Wülker, 1956			species	Chironomidae;Orthocladiinae;Psectrocladius;Psectrocladius(Psectrocladius)	Diptera	Chironomidae	Psectrocladius	Psectrocladius(Psectrocladius)	schlienzi	Wülker, 1956
urn:lsid:faunaeur.org:taxname:408236	Psectrocladius sordidellus (Zetterstedt, 1838)			species	Chironomidae;Orthocladiinae;Psectrocladius;Psectrocladius(Psectrocladius)	Diptera	Chironomidae	Psectrocladius	Psectrocladius(Psectrocladius)	sordidellus	(Zetterstedt, 1838)
urn:lsid:faunaeur.org:taxname:408240	Psectrocladius ventricosus Kieffer, 1925			species	Chironomidae;Orthocladiinae;Psectrocladius;Psectrocladius(Psectrocladius)	Diptera	Chironomidae	Psectrocladius	Psectrocladius(Psectrocladius)	ventricosus	Kieffer, 1925
urn:lsid:faunaeur.org:taxname:408241	Psectrocladius zetterstedti Brundin, 1949			species	Chironomidae;Orthocladiinae;Psectrocladius;Psectrocladius(Psectrocladius)	Diptera	Chironomidae	Psectrocladius	Psectrocladius(Psectrocladius)	zetterstedti	Brundin, 1949
urn:lsid:faunaeur.org:taxname:408178	Pseudorthocladius Goetghebuer, 1943			genus	Chironomidae;Orthocladiinae	Diptera	Chironomidae	Pseudorthocladius			Goetghebuer, 1943
urn:lsid:faunaeur.org:taxname:408186	Pseudorthocladius curtistylus (Goetghebuer, 1921)			species	Chironomidae;Orthocladiinae;Pseudorthocladius	Diptera	Chironomidae	Pseudorthocladius		curtistylus	(Goetghebuer, 1921)
urn:lsid:faunaeur.org:taxname:408187	Pseudorthocladius filiformis (Kieffer, 1908)			species	Chironomidae;Orthocladiinae;Pseudorthocladius	Diptera	Chironomidae	Pseudorthocladius		filiformis	(Kieffer, 1908)
urn:lsid:faunaeur.org:taxname:408190	Pseudorthocladius pilosipennis Brundin, 1956			species	Chironomidae;Orthocladiinae;Pseudorthocladius	Diptera	Chironomidae	Pseudorthocladius		pilosipennis	Brundin, 1956
urn:lsid:faunaeur.org:taxname:408110	Pseudosmittia Edwards, 1932			genus	Chironomidae;Orthocladiinae	Diptera	Chironomidae	Pseudosmittia			Edwards, 1932
urn:lsid:faunaeur.org:taxname:408115	Pseudosmittia albipennis (Goetghebuer, 1921)			species	Chironomidae;Orthocladiinae;Pseudosmittia	Diptera	Chironomidae	Pseudosmittia		albipennis	(Goetghebuer, 1921)
urn:lsid:faunaeur.org:taxname:408117	Pseudosmittia angusta (Edwards, 1929)			species	Chironomidae;Orthocladiinae;Pseudosmittia	Diptera	Chironomidae	Pseudosmittia		angusta	(Edwards, 1929)
urn:lsid:faunaeur.org:taxname:408126	Pseudosmittia danconai (Marcuzzi, 1947)			species	Chironomidae;Orthocladiinae;Pseudosmittia	Diptera	Chironomidae	Pseudosmittia		danconai	(Marcuzzi, 1947)
urn:lsid:faunaeur.org:taxname:408132	Pseudosmittia forcipata (Goetghebuer, 1921)			species	Chironomidae;Orthocladiinae;Pseudosmittia	Diptera	Chironomidae	Pseudosmittia		forcipata	(Goetghebuer, 1921)
	Pseudosmittia forcipata	sp., pr.		species	Chironomidae;Orthocladiinae;Pseudosmittia	Diptera	Chironomidae	Pseudosmittia		forcipata
urn:lsid:faunaeur.org:taxname:408136	Pseudosmittia gracilis (Goetghebuer, 1913)			species	Chironomidae;Orthocladiinae;Pseudosmittia	Diptera	Chironomidae	Pseudosmittia		gracilis	(Goetghebuer, 1913)
urn:lsid:faunaeur.org:taxname:408140	Pseudosmittia mathildae Albu, 1968			species	Chironomidae;Orthocladiinae;Pseudosmittia	Diptera	Chironomidae	Pseudosmittia		mathildae	Albu, 1968
urn:lsid:faunaeur.org:taxname:408155	Pseudosmittia obtusa Strenzke, 1960			species	Chironomidae;Orthocladiinae;Pseudosmittia	Diptera	Chironomidae	Pseudosmittia		obtusa	Strenzke, 1960
urn:lsid:faunaeur.org:taxname:408174	Pseudosmittia trilobata (Edwards, 1929)			species	Chironomidae;Orthocladiinae;Pseudosmittia	Diptera	Chironomidae	Pseudosmittia		trilobata	(Edwards, 1929)
urn:lsid:faunaeur.org:taxname:408108	Psilometriocnemus Sæther, 1969			genus	Chironomidae;Orthocladiinae	Diptera	Chironomidae	Psilometriocnemus			Sæther, 1969
urn:lsid:faunaeur.org:taxname:408109	Psilometriocnemus europaeus Tuiskunen, 1985			species	Chironomidae;Orthocladiinae;Psilometriocnemus	Diptera	Chironomidae	Psilometriocnemus		europaeus	Tuiskunen, 1985
urn:lsid:faunaeur.org:taxname:408071	Rheocricotopus Brundin, 1956			genus	Chironomidae;Orthocladiinae	Diptera	Chironomidae	Rheocricotopus			Brundin, 1956
urn:lsid:faunaeur.org:taxname:408074	Rheocricotopus(Psilocricotopus) Sæther, 1986			subgenus	Chironomidae;Orthocladiinae;Rheocricotopus	Diptera	Chironomidae	Rheocricotopus	Rheocricotopus(Psilocricotopus)		Sæther, 1986
urn:lsid:faunaeur.org:taxname:408075	Rheocricotopus atripes (Kieffer, 1913)			species	Chironomidae;Orthocladiinae;Rheocricotopus;Rheocricotopus(Psilocricotopus)	Diptera	Chironomidae	Rheocricotopus	Rheocricotopus(Psilocricotopus)	atripes	(Kieffer, 1913)
urn:lsid:faunaeur.org:taxname:408078	Rheocricotopus chalybeatus (Edwards, 1929)			species	Chironomidae;Orthocladiinae;Rheocricotopus;Rheocricotopus(Psilocricotopus)	Diptera	Chironomidae	Rheocricotopus	Rheocricotopus(Psilocricotopus)	chalybeatus	(Edwards, 1929)
urn:lsid:faunaeur.org:taxname:408085	Rheocricotopus chapmani (Edwards, 1935)			species	Chironomidae;Orthocladiinae;Rheocricotopus;Rheocricotopus(Psilocricotopus)	Diptera	Chironomidae	Rheocricotopus	Rheocricotopus(Psilocricotopus)	chapmani	(Edwards, 1935)
urn:lsid:faunaeur.org:taxname:408087	Rheocricotopus glabricollis (Meigen, 1830)			species	Chironomidae;Orthocladiinae;Rheocricotopus;Rheocricotopus(Psilocricotopus)	Diptera	Chironomidae	Rheocricotopus	Rheocricotopus(Psilocricotopus)	glabricollis	(Meigen, 1830)
urn:lsid:faunaeur.org:taxname:408094	Rheocricotopus(Rheocricotopus) Brundin, 1956			subgenus	Chironomidae;Orthocladiinae;Rheocricotopus	Diptera	Chironomidae	Rheocricotopus	Rheocricotopus(Rheocricotopus)		Brundin, 1956
urn:lsid:faunaeur.org:taxname:408095	Rheocricotopus effusus (Walker, 1856)			species	Chironomidae;Orthocladiinae;Rheocricotopus;Rheocricotopus(Rheocricotopus)	Diptera	Chironomidae	Rheocricotopus	Rheocricotopus(Rheocricotopus)	effusus	(Walker, 1856)
urn:lsid:faunaeur.org:taxname:408101	Rheocricotopus fuscipes (Kieffer, 1909)			species	Chironomidae;Orthocladiinae;Rheocricotopus;Rheocricotopus(Rheocricotopus)	Diptera	Chironomidae	Rheocricotopus	Rheocricotopus(Rheocricotopus)	fuscipes	(Kieffer, 1909)
urn:lsid:faunaeur.org:taxname:408107	Rheocricotopus reduncus Sæther & Schnell, 1988			species	Chironomidae;Orthocladiinae;Rheocricotopus;Rheocricotopus(Rheocricotopus)	Diptera	Chironomidae	Rheocricotopus	Rheocricotopus(Rheocricotopus)	reduncus	Sæther & Schnell, 1988
	Rheocricotopus unidentatus Sæther & Schnell, 1988	sp. pr.		species	Chironomidae;Orthocladiinae;Rheocricotopus;Rheocricotopus(Rheocricotopus)	Diptera	Chironomidae	Rheocricotopus	Rheocricotopus(Rheocricotopus)	unidentatus	Sæther & Schnell, 1988
urn:lsid:faunaeur.org:taxname:408065	Rheosmittia Brundin, 1986			genus	Chironomidae;Orthocladiinae	Diptera	Chironomidae	Rheosmittia			Brundin, 1986
urn:lsid:faunaeur.org:taxname:408069	Rheosmittia languida (Brundin, 1956)			species	Chironomidae;Orthocladiinae;Rheosmittia	Diptera	Chironomidae	Rheosmittia		languida	(Brundin, 1956)
urn:lsid:faunaeur.org:taxname:408070	Rheosmittia spinicornis (Brundin, 1956)			species	Chironomidae;Orthocladiinae;Rheosmittia	Diptera	Chironomidae	Rheosmittia		spinicornis	(Brundin, 1956)
urn:lsid:faunaeur.org:taxname:407994	Smittia Holmgren, 1869			genus	Chironomidae;Orthocladiinae	Diptera	Chironomidae	Smittia			Holmgren, 1869
urn:lsid:faunaeur.org:taxname:408019	Smittia alpilonga Rossaro & Lencioni, 2000			species	Chironomidae;Orthocladiinae;Smittia	Diptera	Chironomidae	Smittia		alpilonga	Rossaro & Lencioni, 2000
urn:lsid:faunaeur.org:taxname:408020	Smittia amoena Caspers, 1988	cf.		species	Chironomidae;Orthocladiinae;Smittia	Diptera	Chironomidae	Smittia		amoena	Caspers, 1988
urn:lsid:faunaeur.org:taxname:408022	Smittia aterrima (Meigen, 1818)			species	Chironomidae;Orthocladiinae;Smittia	Diptera	Chironomidae	Smittia		aterrima	(Meigen, 1818)
	Smittia aterrima	sp., pr.		species	Chironomidae;Orthocladiinae;Smittia	Diptera	Chironomidae	Smittia		aterrima
urn:lsid:faunaeur.org:taxname:408030	Smittia betuletorum Edwards, 1941			species	Chironomidae;Orthocladiinae;Smittia	Diptera	Chironomidae	Smittia		betuletorum	Edwards, 1941
urn:lsid:faunaeur.org:taxname:408033	Smittia contingens (Walker, 1856)			species	Chironomidae;Orthocladiinae;Smittia	Diptera	Chironomidae	Smittia		contingens	(Walker, 1856)
urn:lsid:faunaeur.org:taxname:408035	Smittia edwardsi Goetghebuer, 1932			species	Chironomidae;Orthocladiinae;Smittia	Diptera	Chironomidae	Smittia		edwardsi	Goetghebuer, 1932
urn:lsid:faunaeur.org:taxname:408041	Smittia foliacea (Kieffer, 1921)			species	Chironomidae;Orthocladiinae;Smittia	Diptera	Chironomidae	Smittia		foliacea	(Kieffer, 1921)
urn:lsid:faunaeur.org:taxname:408048	Smittia leucopogon (Meigen, 1804)			species	Chironomidae;Orthocladiinae;Smittia	Diptera	Chironomidae	Smittia		leucopogon	(Meigen, 1804)
urn:lsid:faunaeur.org:taxname:408050	Smittia nudipennis (Goetghebuer, 1913)			species	Chironomidae;Orthocladiinae;Smittia	Diptera	Chironomidae	Smittia		nudipennis	(Goetghebuer, 1913)
urn:lsid:faunaeur.org:taxname:408052	Smittia paranudipennis Brundin, 1947			species	Chironomidae;Orthocladiinae;Smittia	Diptera	Chironomidae	Smittia		paranudipennis	Brundin, 1947
urn:lsid:faunaeur.org:taxname:408054	Smittia pratorum (Goetghebuer, 1927)			species	Chironomidae;Orthocladiinae;Smittia	Diptera	Chironomidae	Smittia		pratorum	(Goetghebuer, 1927)
urn:lsid:faunaeur.org:taxname:408058	Smittia scutellosetosa Caspers, 1988			species	Chironomidae;Orthocladiinae;Smittia	Diptera	Chironomidae	Smittia		scutellosetosa	Caspers, 1988
urn:lsid:faunaeur.org:taxname:408059	Smittia stercoraria Rossaro & Lencioni, 2000			species	Chironomidae;Orthocladiinae;Smittia	Diptera	Chironomidae	Smittia		stercoraria	Rossaro & Lencioni, 2000
	Smittia sp. 1 1 sensu Tuiskunen			species	Chironomidae;Orthocladiinae;Smittia	Diptera	Chironomidae	Smittia		sp. 1 1 sensu Tuiskunen
	Smittia sp., pr. sp. 1			species	Chironomidae;Orthocladiinae;Smittia	Diptera	Chironomidae	Smittia		sp., pr. sp. 1
	Smittia sp. 2 Jehkats" "			species	Chironomidae;Orthocladiinae;Smittia	Diptera	Chironomidae	Smittia		sp. 2 "Jehkats"
urn:lsid:faunaeur.org:taxname:408011	Stackelbergina Shilova & Zelentsov, 1978			genus	Chironomidae;Orthocladiinae	Diptera	Chironomidae	Stackelbergina			Shilova & Zelentsov, 1978
urn:lsid:faunaeur.org:taxname:408012	Stackelbergina praeclara Shilova & Zelentsov, 1978			species	Chironomidae;Orthocladiinae;Stackelbergina	Diptera	Chironomidae	Stackelbergina		praeclara	Shilova & Zelentsov, 1978
urn:lsid:faunaeur.org:taxname:408009	Stilocladius Rossaro, 1979			genus	Chironomidae;Orthocladiinae	Diptera	Chironomidae	Stilocladius			Rossaro, 1979
urn:lsid:faunaeur.org:taxname:454853	Stilocladius intermedius Wang, 1998			species	Chironomidae;Orthocladiinae;Stilocladius	Diptera	Chironomidae	Stilocladius		intermedius	Wang, 1998
urn:lsid:faunaeur.org:taxname:408000	Synorthocladius Thienemann, 1935			genus	Chironomidae;Orthocladiinae	Diptera	Chironomidae	Synorthocladius			Thienemann, 1935
urn:lsid:faunaeur.org:taxname:408001	Synorthocladius semivirens (Kieffer, 1909)			species	Chironomidae;Orthocladiinae;Synorthocladius	Diptera	Chironomidae	Synorthocladius		semivirens	(Kieffer, 1909)
urn:lsid:faunaeur.org:taxname:407996	Tavastia Tuiskunen, 1985			genus	Chironomidae;Orthocladiinae	Diptera	Chironomidae	Tavastia			Tuiskunen, 1985
urn:lsid:faunaeur.org:taxname:407998	Tavastia australis Tuiskunen, 1985			species	Chironomidae;Orthocladiinae;Tavastia	Diptera	Chironomidae	Tavastia		australis	Tuiskunen, 1985
urn:lsid:faunaeur.org:taxname:407999	Tavastia yggdrasilia Brodin, Lundström & Paasivirta, 2008			species	Chironomidae;Orthocladiinae;Tavastia	Diptera	Chironomidae	Tavastia		yggdrasilia	Brodin, Lundström & Paasivirta, 2008
urn:lsid:faunaeur.org:taxname:407977	Thienemannia Kieffer, 1909			genus	Chironomidae;Orthocladiinae	Diptera	Chironomidae	Thienemannia			Kieffer, 1909
urn:lsid:faunaeur.org:taxname:407982	Thienemannia gracilis Kieffer, 1909			species	Chironomidae;Orthocladiinae;Thienemannia	Diptera	Chironomidae	Thienemannia		gracilis	Kieffer, 1909
urn:lsid:faunaeur.org:taxname:407989	Thienemannia paasivirtai Tuiskunen, 1986			species	Chironomidae;Orthocladiinae;Thienemannia	Diptera	Chironomidae	Thienemannia		paasivirtai	Tuiskunen, 1986
urn:lsid:faunaeur.org:taxname:407960	Thienemanniella Kieffer, 1911			genus	Chironomidae;Orthocladiinae	Diptera	Chironomidae	Thienemanniella			Kieffer, 1911
urn:lsid:faunaeur.org:taxname:407963	Thienemanniella acuticornis (Kieffer, 1912)			species	Chironomidae;Orthocladiinae;Thienemanniella	Diptera	Chironomidae	Thienemanniella		acuticornis	(Kieffer, 1912)
urn:lsid:faunaeur.org:taxname:407968	Thienemanniella clavicornis (Kieffer, 1911)			species	Chironomidae;Orthocladiinae;Thienemanniella	Diptera	Chironomidae	Thienemanniella		clavicornis	(Kieffer, 1911)
urn:lsid:faunaeur.org:taxname:407972	Thienemanniella majuscula (Edwards, 1924)			species	Chironomidae;Orthocladiinae;Thienemanniella	Diptera	Chironomidae	Thienemanniella		majuscula	(Edwards, 1924)
urn:lsid:faunaeur.org:taxname:407973	Thienemanniella minuscula (Brundin, 1949)			species	Chironomidae;Orthocladiinae;Thienemanniella	Diptera	Chironomidae	Thienemanniella		minuscula	(Brundin, 1949)
urn:lsid:faunaeur.org:taxname:407974	Thienemanniella obscura Brundin, 1947			species	Chironomidae;Orthocladiinae;Thienemanniella	Diptera	Chironomidae	Thienemanniella		obscura	Brundin, 1947
urn:lsid:faunaeur.org:taxname:407976	Thienemanniella vittata (Edwards, 1924)			species	Chironomidae;Orthocladiinae;Thienemanniella	Diptera	Chironomidae	Thienemanniella		vittata	(Edwards, 1924)
	Thienemanniella vittata	sp., pr.		species	Chironomidae;Orthocladiinae;Thienemanniella	Diptera	Chironomidae	Thienemanniella		vittata
urn:lsid:faunaeur.org:taxname:407952	Tokunagaia Sæther, 1973			genus	Chironomidae;Orthocladiinae	Diptera	Chironomidae	Tokunagaia			Sæther, 1973
urn:lsid:faunaeur.org:taxname:407954	Tokunagaia excellens (Brundin, 1956)			species	Chironomidae;Orthocladiinae;Tokunagaia	Diptera	Chironomidae	Tokunagaia		excellens	(Brundin, 1956)
urn:lsid:faunaeur.org:taxname:407955	Tokunagaia parexcellens Tuiskunen, 1986			species	Chironomidae;Orthocladiinae;Tokunagaia	Diptera	Chironomidae	Tokunagaia		parexcellens	Tuiskunen, 1986
urn:lsid:faunaeur.org:taxname:407956	Tokunagaia rectangularis (Goetghebuer, 1940)			species	Chironomidae;Orthocladiinae;Tokunagaia	Diptera	Chironomidae	Tokunagaia		rectangularis	(Goetghebuer, 1940)
urn:lsid:faunaeur.org:taxname:407958	Tokunagaia scutellata (Brundin, 1956)			species	Chironomidae;Orthocladiinae;Tokunagaia	Diptera	Chironomidae	Tokunagaia		scutellata	(Brundin, 1956)
urn:lsid:faunaeur.org:taxname:407959	Tokunagaia tonollii (Rossaro, 1983)			species	Chironomidae;Orthocladiinae;Tokunagaia	Diptera	Chironomidae	Tokunagaia		tonollii	(Rossaro, 1983)
urn:lsid:faunaeur.org:taxname:407922	Trissocladius Kieffer, 1908			genus	Chironomidae;Orthocladiinae	Diptera	Chironomidae	Trissocladius			Kieffer, 1908
urn:lsid:faunaeur.org:taxname:407947	Trissocladius brevipalpis Kieffer, 1908			species	Chironomidae;Orthocladiinae;Trissocladius	Diptera	Chironomidae	Trissocladius		brevipalpis	Kieffer, 1908
urn:lsid:faunaeur.org:taxname:407934	Tvetenia Kieffer, 1922			genus	Chironomidae;Orthocladiinae	Diptera	Chironomidae	Tvetenia			Kieffer, 1922
urn:lsid:faunaeur.org:taxname:407936	Tvetenia bavarica (Goetghebuer, 1934)			species	Chironomidae;Orthocladiinae;Tvetenia	Diptera	Chironomidae	Tvetenia		bavarica	(Goetghebuer, 1934)
urn:lsid:faunaeur.org:taxname:407937	Tvetenia calvescens (Edwards, 1929)			species	Chironomidae;Orthocladiinae;Tvetenia	Diptera	Chironomidae	Tvetenia		calvescens	(Edwards, 1929)
urn:lsid:faunaeur.org:taxname:407939	Tvetenia discoloripes (Goetghebuer & Thienemann, 1936)			species	Chironomidae;Orthocladiinae;Tvetenia	Diptera	Chironomidae	Tvetenia		discoloripes	(Goetghebuer & Thienemann, 1936)
urn:lsid:faunaeur.org:taxname:407940	Tvetenia duodenaria Kieffer, 1922			species	Chironomidae;Orthocladiinae;Tvetenia	Diptera	Chironomidae	Tvetenia		duodenaria	Kieffer, 1922
urn:lsid:faunaeur.org:taxname:407945	Tvetenia verralli (Edwards, 1929)			species	Chironomidae;Orthocladiinae;Tvetenia	Diptera	Chironomidae	Tvetenia		verralli	(Edwards, 1929)
urn:lsid:faunaeur.org:taxname:407932	Vivacricotopus Schnell & Sæther, 1988			genus	Chironomidae;Orthocladiinae	Diptera	Chironomidae	Vivacricotopus			Schnell & Sæther, 1988
urn:lsid:faunaeur.org:taxname:407933	Vivacricotopus ablusus Schnell & Sæther, 1988			species	Chironomidae;Orthocladiinae;Vivacricotopus	Diptera	Chironomidae	Vivacricotopus		ablusus	Schnell & Sæther, 1988
urn:lsid:faunaeur.org:taxname:407918	Zalutschia Lipina, 1939			genus	Chironomidae;Orthocladiinae	Diptera	Chironomidae	Zalutschia			Lipina, 1939
urn:lsid:faunaeur.org:taxname:407920	Zalutschia humphriesiae Dowling & Murray, 1980	cf.		species	Chironomidae;Orthocladiinae;Zalutschia	Diptera	Chironomidae	Zalutschia		humphriesiae	Dowling & Murray, 1980
urn:lsid:faunaeur.org:taxname:407921	Zalutschia mallae Tuiskunen, 1986			species	Chironomidae;Orthocladiinae;Zalutschia	Diptera	Chironomidae	Zalutschia		mallae	Tuiskunen, 1986
urn:lsid:faunaeur.org:taxname:407924	Zalutschia mucronata (Brundin, 1949)			species	Chironomidae;Orthocladiinae;Zalutschia	Diptera	Chironomidae	Zalutschia		mucronata	(Brundin, 1949)
urn:lsid:faunaeur.org:taxname:407927	Zalutschia tatrica (Pagast, 1935)			species	Chironomidae;Orthocladiinae;Zalutschia	Diptera	Chironomidae	Zalutschia		tatrica	(Pagast, 1935)
urn:lsid:faunaeur.org:taxname:407928	Zalutschia tornetraeskensis (Edwards & Thienemann, 1941)			species	Chironomidae;Orthocladiinae;Zalutschia	Diptera	Chironomidae	Zalutschia		tornetraeskensis	(Edwards & Thienemann, 1941)
urn:lsid:faunaeur.org:taxname:407929	Zalutschia zalutschicola Lipina, 1939			species	Chironomidae;Orthocladiinae;Zalutschia	Diptera	Chironomidae	Zalutschia		zalutschicola	Lipina, 1939
	?Orthocladiinae			genus	Chironomidae;Orthocladiinae	Diptera	Chironomidae	?Orthocladiinae
	?Orthocladiinae sp. 1 Outaj�rvi" "			species	Chironomidae;Orthocladiinae;?Orthocladiinae	Diptera	Chironomidae	?Orthocladiinae		sp. 1 "Outaj�rvi"
	?Orthocladiinae sp. 2 Pallas" "			species	Chironomidae;Orthocladiinae;?Orthocladiinae	Diptera	Chironomidae	?Orthocladiinae		sp. 2 "Pallas"
	?Orthocladiinae sp. 3 Kaldoaivi" "			species	Chironomidae;Orthocladiinae;?Orthocladiinae	Diptera	Chironomidae	?Orthocladiinae		sp. 3 "Kaldoaivi"
	Chironominae Newman, 1834			subfamily	Chironomidae	Diptera	Chironomidae				Newman, 1834
	Chironomini Newman, 1834			tribe	Chironomidae;Chironominae	Diptera	Chironomidae				Newman, 1834
urn:lsid:faunaeur.org:taxname:132831	Benthalia Lipina, 1939			genus	Chironomidae;Chironominae;Chironomini	Diptera	Chironomidae	Benthalia			Lipina, 1939
urn:lsid:faunaeur.org:taxname:407515	Benthalia carbonaria (Meigen, 1804)			species	Chironomidae;Chironominae;Chironomini;Benthalia	Diptera	Chironomidae	Benthalia		carbonaria	(Meigen, 1804)
urn:lsid:faunaeur.org:taxname:131872	Chironomus Meigen, 1803			genus	Chironomidae;Chironominae;Chironomini	Diptera	Chironomidae	Chironomus			Meigen, 1803
urn:lsid:faunaeur.org:taxname:407377	Chironomus(Chaetolabis) Townes, 1945			subgenus	Chironomidae;Chironominae;Chironomini;Chironomus	Diptera	Chironomidae	Chironomus	Chironomus(Chaetolabis)		Townes, 1945
urn:lsid:faunaeur.org:taxname:407379	Chironomus macani Freeman, 1948			species	Chironomidae;Chironominae;Chironomini;Chironomus;Chironomus(Chaetolabis)	Diptera	Chironomidae	Chironomus	Chironomus(Chaetolabis)	macani	Freeman, 1948
urn:lsid:faunaeur.org:taxname:407380	Chironomus(Chironomus) Meigen, 1803			subgenus	Chironomidae;Chironominae;Chironomini;Chironomus	Diptera	Chironomidae	Chironomus	Chironomus(Chironomus)		Meigen, 1803
urn:lsid:faunaeur.org:taxname:407384	Chironomus acerbus Hirvenoja, 1962			species	Chironomidae;Chironominae;Chironomini;Chironomus;Chironomus(Chironomus)	Diptera	Chironomidae	Chironomus	Chironomus(Chironomus)	acerbus	Hirvenoja, 1962
urn:lsid:faunaeur.org:taxname:407387	Chironomus acutiventris Wülker, Ryser & Scholl, 1983			species	Chironomidae;Chironominae;Chironomini;Chironomus;Chironomus(Chironomus)	Diptera	Chironomidae	Chironomus	Chironomus(Chironomus)	acutiventris	Wülker, Ryser & Scholl, 1983
urn:lsid:faunaeur.org:taxname:407389	Chironomus agilis Shobanov & Dyomin, 1988			species	Chironomidae;Chironominae;Chironomini;Chironomus;Chironomus(Chironomus)	Diptera	Chironomidae	Chironomus	Chironomus(Chironomus)	agilis	Shobanov & Dyomin, 1988
urn:lsid:faunaeur.org:taxname:407391	Chironomus annularius Meigen, 1818			species	Chironomidae;Chironominae;Chironomini;Chironomus;Chironomus(Chironomus)	Diptera	Chironomidae	Chironomus	Chironomus(Chironomus)	annularius	Meigen, 1818
urn:lsid:faunaeur.org:taxname:407392	Chironomus anthracinus Zetterstedt, 1860			species	Chironomidae;Chironominae;Chironomini;Chironomus;Chironomus(Chironomus)	Diptera	Chironomidae	Chironomus	Chironomus(Chironomus)	anthracinus	Zetterstedt, 1860
urn:lsid:faunaeur.org:taxname:407394	Chironomus aprilinus Meigen, 1818			species	Chironomidae;Chironominae;Chironomini;Chironomus;Chironomus(Chironomus)	Diptera	Chironomidae	Chironomus	Chironomus(Chironomus)	aprilinus	Meigen, 1818
urn:lsid:faunaeur.org:taxname:407398	Chironomus beljaninae Wülker, 1991			species	Chironomidae;Chironominae;Chironomini;Chironomus;Chironomus(Chironomus)	Diptera	Chironomidae	Chironomus	Chironomus(Chironomus)	beljaninae	Wülker, 1991
urn:lsid:faunaeur.org:taxname:407401	Chironomus borokensis Kerkis, Filippova, Shobanov, Gunderina & Kiknadze, 1988			species	Chironomidae;Chironominae;Chironomini;Chironomus;Chironomus(Chironomus)	Diptera	Chironomidae	Chironomus	Chironomus(Chironomus)	borokensis	Kerkis, Filippova, Shobanov, Gunderina & Kiknadze, 1988
urn:lsid:faunaeur.org:taxname:407402	Chironomus brevidentatus Hirvenoja & Michailova, 1998			species	Chironomidae;Chironominae;Chironomini;Chironomus;Chironomus(Chironomus)	Diptera	Chironomidae	Chironomus	Chironomus(Chironomus)	brevidentatus	Hirvenoja & Michailova, 1998
urn:lsid:faunaeur.org:taxname:407405	Chironomus cingulatus Meigen, 1830			species	Chironomidae;Chironominae;Chironomini;Chironomus;Chironomus(Chironomus)	Diptera	Chironomidae	Chironomus	Chironomus(Chironomus)	cingulatus	Meigen, 1830
urn:lsid:faunaeur.org:taxname:407410	Chironomus clarus Hirvenoja, 1962			species	Chironomidae;Chironominae;Chironomini;Chironomus;Chironomus(Chironomus)	Diptera	Chironomidae	Chironomus	Chironomus(Chironomus)	clarus	Hirvenoja, 1962
urn:lsid:faunaeur.org:taxname:407411	Chironomus coaetaneus Hirvenoja, 1998			species	Chironomidae;Chironominae;Chironomini;Chironomus;Chironomus(Chironomus)	Diptera	Chironomidae	Chironomus	Chironomus(Chironomus)	coaetaneus	Hirvenoja, 1998
urn:lsid:faunaeur.org:taxname:407414	Chironomus dorsalis Strenzke, 1959			species	Chironomidae;Chironominae;Chironomini;Chironomus;Chironomus(Chironomus)	Diptera	Chironomidae	Chironomus	Chironomus(Chironomus)	dorsalis	Strenzke, 1959
urn:lsid:faunaeur.org:taxname:407415	Chironomus entis Shobanov, 1989			species	Chironomidae;Chironominae;Chironomini;Chironomus;Chironomus(Chironomus)	Diptera	Chironomidae	Chironomus	Chironomus(Chironomus)	entis	Shobanov, 1989
urn:lsid:faunaeur.org:taxname:407416	Chironomus esai Wülker, 1997			species	Chironomidae;Chironominae;Chironomini;Chironomus;Chironomus(Chironomus)	Diptera	Chironomidae	Chironomus	Chironomus(Chironomus)	esai	Wülker, 1997
urn:lsid:faunaeur.org:taxname:407417	Chironomus fraternus Wülker, 1991			species	Chironomidae;Chironominae;Chironomini;Chironomus;Chironomus(Chironomus)	Diptera	Chironomidae	Chironomus	Chironomus(Chironomus)	fraternus	Wülker, 1991
urn:lsid:faunaeur.org:taxname:407420	Chironomus heteropilicornis Wülker, 1996			species	Chironomidae;Chironominae;Chironomini;Chironomus;Chironomus(Chironomus)	Diptera	Chironomidae	Chironomus	Chironomus(Chironomus)	heteropilicornis	Wülker, 1996
urn:lsid:faunaeur.org:taxname:407422	Chironomus hyperboreus Staeger, 1845		doubtful occurence	species	Chironomidae;Chironominae;Chironomini;Chironomus;Chironomus(Chironomus)	Diptera	Chironomidae	Chironomus	Chironomus(Chironomus)	hyperboreus	Staeger, 1845
urn:lsid:faunaeur.org:taxname:407423	Chironomus inermifrons Goetghebuer, 1921			species	Chironomidae;Chironominae;Chironomini;Chironomus;Chironomus(Chironomus)	Diptera	Chironomidae	Chironomus	Chironomus(Chironomus)	inermifrons	Goetghebuer, 1921
urn:lsid:faunaeur.org:taxname:407424	Chironomus islandicus (Kieffer, 1913)			species	Chironomidae;Chironominae;Chironomini;Chironomus;Chironomus(Chironomus)	Diptera	Chironomidae	Chironomus	Chironomus(Chironomus)	islandicus	(Kieffer, 1913)
urn:lsid:faunaeur.org:taxname:407425	Chironomus jonmartini Lindeberg, 1979			species	Chironomidae;Chironominae;Chironomini;Chironomus;Chironomus(Chironomus)	Diptera	Chironomidae	Chironomus	Chironomus(Chironomus)	jonmartini	Lindeberg, 1979
urn:lsid:faunaeur.org:taxname:407428	Chironomus longistylus Goetghebuer, 1921			species	Chironomidae;Chironominae;Chironomini;Chironomus;Chironomus(Chironomus)	Diptera	Chironomidae	Chironomus	Chironomus(Chironomus)	longistylus	Goetghebuer, 1921
urn:lsid:faunaeur.org:taxname:407429	Chironomus lugubris Zetterstedt, 1850			species	Chironomidae;Chironominae;Chironomini;Chironomus;Chironomus(Chironomus)	Diptera	Chironomidae	Chironomus	Chironomus(Chironomus)	lugubris	Zetterstedt, 1850
urn:lsid:faunaeur.org:taxname:407431	Chironomus luridus Strenzke, 1959			species	Chironomidae;Chironominae;Chironomini;Chironomus;Chironomus(Chironomus)	Diptera	Chironomidae	Chironomus	Chironomus(Chironomus)	luridus	Strenzke, 1959
urn:lsid:faunaeur.org:taxname:407433	Chironomus melanescens Keyl, 1961			species	Chironomidae;Chironominae;Chironomini;Chironomus;Chironomus(Chironomus)	Diptera	Chironomidae	Chironomus	Chironomus(Chironomus)	melanescens	Keyl, 1961
urn:lsid:faunaeur.org:taxname:407434	Chironomus melanotus Keyl, 1961			species	Chironomidae;Chironominae;Chironomini;Chironomus;Chironomus(Chironomus)	Diptera	Chironomidae	Chironomus	Chironomus(Chironomus)	melanotus	Keyl, 1961
urn:lsid:faunaeur.org:taxname:407435	Chironomus muratensis Ryser, Scholl & Wülker, 1983			species	Chironomidae;Chironominae;Chironomini;Chironomus;Chironomus(Chironomus)	Diptera	Chironomidae	Chironomus	Chironomus(Chironomus)	muratensis	Ryser, Scholl & Wülker, 1983
urn:lsid:faunaeur.org:taxname:407436	Chironomus neocorax Wuelker & Butler, 1983			species	Chironomidae;Chironominae;Chironomini;Chironomus;Chironomus(Chironomus)	Diptera	Chironomidae	Chironomus	Chironomus(Chironomus)	neocorax	Wuelker & Butler, 1983
urn:lsid:faunaeur.org:taxname:407370	Chironomus pallidivittatus Edwards, 1929			species	Chironomidae;Chironominae;Chironomini;Chironomus;Chironomus(Chironomus)	Diptera	Chironomidae	Chironomus	Chironomus(Chironomus)	pallidivittatus	Edwards, 1929
urn:lsid:faunaeur.org:taxname:407445	Chironomus piger Strenzke, 1956			species	Chironomidae;Chironominae;Chironomini;Chironomus;Chironomus(Chironomus)	Diptera	Chironomidae	Chironomus	Chironomus(Chironomus)	piger	Strenzke, 1956
urn:lsid:faunaeur.org:taxname:407446	Chironomus pilicornis (Fabricius, 1787)			species	Chironomidae;Chironominae;Chironomini;Chironomus;Chironomus(Chironomus)	Diptera	Chironomidae	Chironomus	Chironomus(Chironomus)	pilicornis	(Fabricius, 1787)
urn:lsid:faunaeur.org:taxname:407453	Chironomus plumosus (Linnaeus, 1758)			species	Chironomidae;Chironominae;Chironomini;Chironomus;Chironomus(Chironomus)	Diptera	Chironomidae	Chironomus	Chironomus(Chironomus)	plumosus	(Linnaeus, 1758)
urn:lsid:faunaeur.org:taxname:407462	Chironomus pseudothummi Strenzke, 1959			species	Chironomidae;Chironominae;Chironomini;Chironomus;Chironomus(Chironomus)	Diptera	Chironomidae	Chironomus	Chironomus(Chironomus)	pseudothummi	Strenzke, 1959
urn:lsid:faunaeur.org:taxname:407464	Chironomus riihimakiensis Wülker, 1973			species	Chironomidae;Chironominae;Chironomini;Chironomus;Chironomus(Chironomus)	Diptera	Chironomidae	Chironomus	Chironomus(Chironomus)	riihimakiensis	Wülker, 1973
urn:lsid:faunaeur.org:taxname:407465	Chironomus riparius Meigen, 1804			species	Chironomidae;Chironominae;Chironomini;Chironomus;Chironomus(Chironomus)	Diptera	Chironomidae	Chironomus	Chironomus(Chironomus)	riparius	Meigen, 1804
urn:lsid:faunaeur.org:taxname:407481	Chironomus salinarius Kieffer, 1915			species	Chironomidae;Chironominae;Chironomini;Chironomus;Chironomus(Chironomus)	Diptera	Chironomidae	Chironomus	Chironomus(Chironomus)	salinarius	Kieffer, 1915
urn:lsid:faunaeur.org:taxname:407482	Chironomus saxatilis Wülker, Ryser & Scholl, 1981			species	Chironomidae;Chironominae;Chironomini;Chironomus;Chironomus(Chironomus)	Diptera	Chironomidae	Chironomus	Chironomus(Chironomus)	saxatilis	Wülker, Ryser & Scholl, 1981
urn:lsid:faunaeur.org:taxname:407484	Chironomus sollicitus Hirvenoja, 1962			species	Chironomidae;Chironominae;Chironomini;Chironomus;Chironomus(Chironomus)	Diptera	Chironomidae	Chironomus	Chironomus(Chironomus)	sollicitus	Hirvenoja, 1962
urn:lsid:faunaeur.org:taxname:407485	Chironomus sororius Wülker, 1973			species	Chironomidae;Chironominae;Chironomini;Chironomus;Chironomus(Chironomus)	Diptera	Chironomidae	Chironomus	Chironomus(Chironomus)	sororius	Wülker, 1973
urn:lsid:faunaeur.org:taxname:407486	Chironomus staegeri Lundbeck, 1898		doubtful occurence	species	Chironomidae;Chironominae;Chironomini;Chironomus;Chironomus(Chironomus)	Diptera	Chironomidae	Chironomus	Chironomus(Chironomus)	staegeri	Lundbeck, 1898
urn:lsid:faunaeur.org:taxname:407371	Chironomus tentans Fabricius, 1805			species	Chironomidae;Chironominae;Chironomini;Chironomus;Chironomus(Chironomus)	Diptera	Chironomidae	Chironomus	Chironomus(Chironomus)	tentans	Fabricius, 1805
urn:lsid:faunaeur.org:taxname:407489	Chironomus tenuistylus Brundin, 1949			species	Chironomidae;Chironominae;Chironomini;Chironomus;Chironomus(Chironomus)	Diptera	Chironomidae	Chironomus	Chironomus(Chironomus)	tenuistylus	Brundin, 1949
urn:lsid:faunaeur.org:taxname:407495	Chironomus(Lobochironomus) Ryser, Wülker & Scholl, 1985			subgenus	Chironomidae;Chironominae;Chironomini;Chironomus	Diptera	Chironomidae	Chironomus	Chironomus(Lobochironomus)		Ryser, Wülker & Scholl, 1985
urn:lsid:faunaeur.org:taxname:407496	Chironomus dorsalis Meigen, 1818			species	Chironomidae;Chironominae;Chironomini;Chironomus;Chironomus(Lobochironomus)	Diptera	Chironomidae	Chironomus	Chironomus(Lobochironomus)	dorsalis	Meigen, 1818
urn:lsid:faunaeur.org:taxname:407500	Chironomus improvidus Hirvenoja, 1998			species	Chironomidae;Chironominae;Chironomini;Chironomus;Chironomus(Lobochironomus)	Diptera	Chironomidae	Chironomus	Chironomus(Lobochironomus)	improvidus	Hirvenoja, 1998
urn:lsid:faunaeur.org:taxname:407501	Chironomus mendax Storå, 1936			species	Chironomidae;Chironominae;Chironomini;Chironomus;Chironomus(Lobochironomus)	Diptera	Chironomidae	Chironomus	Chironomus(Lobochironomus)	mendax	Storå, 1936
urn:lsid:faunaeur.org:taxname:407505	Chironomus storai Goetghebuer, 1954			species	Chironomidae;Chironominae;Chironomini;Chironomus;Chironomus(Lobochironomus)	Diptera	Chironomidae	Chironomus	Chironomus(Lobochironomus)	storai	Goetghebuer, 1954
urn:lsid:faunaeur.org:taxname:407045	Cladopelma Kieffer, 1921			genus	Chironomidae;Chironominae;Chironomini	Diptera	Chironomidae	Cladopelma			Kieffer, 1921
urn:lsid:faunaeur.org:taxname:407352	Cladopelma bicarinatum (Brundin, 1947)			species	Chironomidae;Chironominae;Chironomini;Cladopelma	Diptera	Chironomidae	Cladopelma		bicarinatum	(Brundin, 1947)
urn:lsid:faunaeur.org:taxname:407354	Cladopelma edwardsi (Kruseman, 1933)			species	Chironomidae;Chironominae;Chironomini;Cladopelma	Diptera	Chironomidae	Cladopelma		edwardsi	(Kruseman, 1933)
urn:lsid:faunaeur.org:taxname:407356	Cladopelma goetghebueri Spies & Sæther, 2004			species	Chironomidae;Chironominae;Chironomini;Cladopelma	Diptera	Chironomidae	Cladopelma		goetghebueri	Spies & Sæther, 2004
urn:lsid:faunaeur.org:taxname:407360	Cladopelma virescens (Meigen, 1818)			species	Chironomidae;Chironominae;Chironomini;Cladopelma	Diptera	Chironomidae	Cladopelma		virescens	(Meigen, 1818)
urn:lsid:faunaeur.org:taxname:407362	Cladopelma viridulum (Linnaeus, 1767)			species	Chironomidae;Chironominae;Chironomini;Cladopelma	Diptera	Chironomidae	Cladopelma		viridulum	(Linnaeus, 1767)
urn:lsid:faunaeur.org:taxname:407048	Cryptochironomus Kieffer, 1918			genus	Chironomidae;Chironominae;Chironomini	Diptera	Chironomidae	Cryptochironomus			Kieffer, 1918
urn:lsid:faunaeur.org:taxname:407335	Cryptochironomus albofasciatus (Staeger, 1839)			species	Chironomidae;Chironominae;Chironomini;Cryptochironomus	Diptera	Chironomidae	Cryptochironomus		albofasciatus	(Staeger, 1839)
urn:lsid:faunaeur.org:taxname:407339	Cryptochironomus denticulatus (Goetghebuer, 1921)			species	Chironomidae;Chironominae;Chironomini;Cryptochironomus	Diptera	Chironomidae	Cryptochironomus		denticulatus	(Goetghebuer, 1921)
urn:lsid:faunaeur.org:taxname:407340	Cryptochironomus obreptans (Walker, 1856)			species	Chironomidae;Chironominae;Chironomini;Cryptochironomus	Diptera	Chironomidae	Cryptochironomus		obreptans	(Walker, 1856)
urn:lsid:faunaeur.org:taxname:407342	Cryptochironomus psittacinus (Meigen, 1830)			species	Chironomidae;Chironominae;Chironomini;Cryptochironomus	Diptera	Chironomidae	Cryptochironomus		psittacinus	(Meigen, 1830)
urn:lsid:faunaeur.org:taxname:407344	Cryptochironomus redekei (Kruseman, 1933)			species	Chironomidae;Chironominae;Chironomini;Cryptochironomus	Diptera	Chironomidae	Cryptochironomus		redekei	(Kruseman, 1933)
urn:lsid:faunaeur.org:taxname:407345	Cryptochironomus rostratus Kieffer, 1921			species	Chironomidae;Chironominae;Chironomini;Cryptochironomus	Diptera	Chironomidae	Cryptochironomus		rostratus	Kieffer, 1921
urn:lsid:faunaeur.org:taxname:407347	Cryptochironomus supplicans (Meigen, 1830)			species	Chironomidae;Chironominae;Chironomini;Cryptochironomus	Diptera	Chironomidae	Cryptochironomus		supplicans	(Meigen, 1830)
urn:lsid:faunaeur.org:taxname:407349	Cryptochironomus ussouriensis (Goetghebuer, 1933)			species	Chironomidae;Chironominae;Chironomini;Cryptochironomus	Diptera	Chironomidae	Cryptochironomus		ussouriensis	(Goetghebuer, 1933)
urn:lsid:faunaeur.org:taxname:407323	Cryptotendipes Beck & Beck, 1969			genus	Chironomidae;Chironominae;Chironomini	Diptera	Chironomidae	Cryptotendipes			Beck & Beck, 1969
urn:lsid:faunaeur.org:taxname:407325	Cryptotendipes darbyi (Sublette, 1960)			species	Chironomidae;Chironominae;Chironomini;Cryptotendipes	Diptera	Chironomidae	Cryptotendipes		darbyi	(Sublette, 1960)
urn:lsid:faunaeur.org:taxname:407329	Cryptotendipes pflugfelderi Reiss, 1964			species	Chironomidae;Chironominae;Chironomini;Cryptotendipes	Diptera	Chironomidae	Cryptotendipes		pflugfelderi	Reiss, 1964
urn:lsid:faunaeur.org:taxname:407330	Cryptotendipes pseudotener (Goetghebuer, 1922)			species	Chironomidae;Chironominae;Chironomini;Cryptotendipes	Diptera	Chironomidae	Cryptotendipes		pseudotener	(Goetghebuer, 1922)
urn:lsid:faunaeur.org:taxname:407331	Cryptotendipes usmaensis (Pagast, 1931)			species	Chironomidae;Chironominae;Chironomini;Cryptotendipes	Diptera	Chironomidae	Cryptotendipes		usmaensis	(Pagast, 1931)
urn:lsid:faunaeur.org:taxname:407316	Demeijerea Kruseman, 1933			genus	Chironomidae;Chironominae;Chironomini	Diptera	Chironomidae	Demeijerea			Kruseman, 1933
urn:lsid:faunaeur.org:taxname:407318	Demeijerea rufipes (Linnaeus, 1761)			species	Chironomidae;Chironominae;Chironomini;Demeijerea	Diptera	Chironomidae	Demeijerea		rufipes	(Linnaeus, 1761)
urn:lsid:faunaeur.org:taxname:407302	Demicryptochironomus Lenz, 1941			genus	Chironomidae;Chironominae;Chironomini	Diptera	Chironomidae	Demicryptochironomus			Lenz, 1941
urn:lsid:faunaeur.org:taxname:407305	Demicryptochironomus(Demicryptochironomus) Lenz, 1941			subgenus	Chironomidae;Chironominae;Chironomini;Demicryptochironomus	Diptera	Chironomidae	Demicryptochironomus	Demicryptochironomus(Demicryptochironomus)		Lenz, 1941
urn:lsid:faunaeur.org:taxname:407306	Demicryptochironomus vulneratus (Zetterstedt, 1838)			species	Chironomidae;Chironominae;Chironomini;Demicryptochironomus;Demicryptochironomus(Demicryptochironomus)	Diptera	Chironomidae	Demicryptochironomus	Demicryptochironomus(Demicryptochironomus)	vulneratus	(Zetterstedt, 1838)
	Demicryptochironomus sp. Pe 1 Langton, 1991			species	Chironomidae;Chironominae;Chironomini;Demicryptochironomus;Demicryptochironomus(Demicryptochironomus)	Diptera	Chironomidae	Demicryptochironomus	Demicryptochironomus(Demicryptochironomus)	sp. Pe 1	Langton, 1991
urn:lsid:faunaeur.org:taxname:407313	Demicryptochironomus(Irmakia) Reiss, 1988			subgenus	Chironomidae;Chironominae;Chironomini;Demicryptochironomus	Diptera	Chironomidae	Demicryptochironomus	Demicryptochironomus(Irmakia)		Reiss, 1988
urn:lsid:faunaeur.org:taxname:407315	Demicryptochironomus neglectus Reiss, 1988			species	Chironomidae;Chironominae;Chironomini;Demicryptochironomus;Demicryptochironomus(Irmakia)	Diptera	Chironomidae	Demicryptochironomus	Demicryptochironomus(Irmakia)	neglectus	Reiss, 1988
urn:lsid:faunaeur.org:taxname:407258	Dicrotendipes Kieffer, 1913			genus	Chironomidae;Chironominae;Chironomini	Diptera	Chironomidae	Dicrotendipes			Kieffer, 1913
urn:lsid:faunaeur.org:taxname:407272	Dicrotendipes lobiger (Kieffer, 1921)			species	Chironomidae;Chironominae;Chironomini;Dicrotendipes	Diptera	Chironomidae	Dicrotendipes		lobiger	(Kieffer, 1921)
urn:lsid:faunaeur.org:taxname:407274	Dicrotendipes nervosus (Staeger, 1839)			species	Chironomidae;Chironominae;Chironomini;Dicrotendipes	Diptera	Chironomidae	Dicrotendipes		nervosus	(Staeger, 1839)
urn:lsid:faunaeur.org:taxname:407279	Dicrotendipes notatus (Meigen, 1818)			species	Chironomidae;Chironominae;Chironomini;Dicrotendipes	Diptera	Chironomidae	Dicrotendipes		notatus	(Meigen, 1818)
urn:lsid:faunaeur.org:taxname:407284	Dicrotendipes pulsus (Walker, 1856)			species	Chironomidae;Chironominae;Chironomini;Dicrotendipes	Diptera	Chironomidae	Dicrotendipes		pulsus	(Walker, 1856)
urn:lsid:faunaeur.org:taxname:407300	Dicrotendipes tritomus (Kieffer, 1916)			species	Chironomidae;Chironominae;Chironomini;Dicrotendipes	Diptera	Chironomidae	Dicrotendipes		tritomus	(Kieffer, 1916)
urn:lsid:faunaeur.org:taxname:407251	Einfeldia Kieffer, 1924			genus	Chironomidae;Chironominae;Chironomini	Diptera	Chironomidae	Einfeldia			Kieffer, 1924
urn:lsid:faunaeur.org:taxname:407252	Einfeldia pagana (Meigen, 1838)			species	Chironomidae;Chironominae;Chironomini;Einfeldia	Diptera	Chironomidae	Einfeldia		pagana	(Meigen, 1838)
urn:lsid:faunaeur.org:taxname:407257	Einfeldia pectoralis Kieffer, 1924			species	Chironomidae;Chironominae;Chironomini;Einfeldia	Diptera	Chironomidae	Einfeldia		pectoralis	Kieffer, 1924
urn:lsid:faunaeur.org:taxname:406855	Endochironomus Kieffer, 1918			genus	Chironomidae;Chironominae;Chironomini	Diptera	Chironomidae	Endochironomus			Kieffer, 1918
urn:lsid:faunaeur.org:taxname:407244	Endochironomus albipennis (Meigen, 1830)			species	Chironomidae;Chironominae;Chironomini;Endochironomus	Diptera	Chironomidae	Endochironomus		albipennis	(Meigen, 1830)
urn:lsid:faunaeur.org:taxname:407247	Endochironomus stackelbergi Goetghebuer, 1935			species	Chironomidae;Chironominae;Chironomini;Endochironomus	Diptera	Chironomidae	Endochironomus		stackelbergi	Goetghebuer, 1935
urn:lsid:faunaeur.org:taxname:407248	Endochironomus tendens (Fabricius, 1775)			species	Chironomidae;Chironominae;Chironomini;Endochironomus	Diptera	Chironomidae	Endochironomus		tendens	(Fabricius, 1775)
urn:lsid:faunaeur.org:taxname:407152	Glyptotendipes Kieffer, 1913			genus	Chironomidae;Chironominae;Chironomini	Diptera	Chironomidae	Glyptotendipes			Kieffer, 1913
urn:lsid:faunaeur.org:taxname:407184	Glyptotendipes(Caulochironomus) Heyn, 1993			subgenus	Chironomidae;Chironominae;Chironomini;Glyptotendipes	Diptera	Chironomidae	Glyptotendipes	Glyptotendipes(Caulochironomus)		Heyn, 1993
urn:lsid:faunaeur.org:taxname:407185	Glyptotendipes aequalis (Kieffer, 1922)			species	Chironomidae;Chironominae;Chironomini;Glyptotendipes;Glyptotendipes(Caulochironomus)	Diptera	Chironomidae	Glyptotendipes	Glyptotendipes(Caulochironomus)	aequalis	(Kieffer, 1922)
urn:lsid:faunaeur.org:taxname:407186	Glyptotendipes caulicola (Kieffer, 1913)			species	Chironomidae;Chironominae;Chironomini;Glyptotendipes;Glyptotendipes(Caulochironomus)	Diptera	Chironomidae	Glyptotendipes	Glyptotendipes(Caulochironomus)	caulicola	(Kieffer, 1913)
urn:lsid:faunaeur.org:taxname:407188	Glyptotendipes imbecilis (Walker, 1856)			species	Chironomidae;Chironominae;Chironomini;Glyptotendipes;Glyptotendipes(Caulochironomus)	Diptera	Chironomidae	Glyptotendipes	Glyptotendipes(Caulochironomus)	imbecilis	(Walker, 1856)
urn:lsid:faunaeur.org:taxname:407191	Glyptotendipes scirpi (Kieffer, 1915)			species	Chironomidae;Chironominae;Chironomini;Glyptotendipes;Glyptotendipes(Caulochironomus)	Diptera	Chironomidae	Glyptotendipes	Glyptotendipes(Caulochironomus)	scirpi	(Kieffer, 1915)
urn:lsid:faunaeur.org:taxname:407196	Glyptotendipes viridis (Macquart, 1834)			species	Chironomidae;Chironominae;Chironomini;Glyptotendipes;Glyptotendipes(Caulochironomus)	Diptera	Chironomidae	Glyptotendipes	Glyptotendipes(Caulochironomus)	viridis	(Macquart, 1834)
urn:lsid:faunaeur.org:taxname:407197	Glyptotendipes(Glyptotendipes) Kieffer, 1913			subgenus	Chironomidae;Chironominae;Chironomini;Glyptotendipes	Diptera	Chironomidae	Glyptotendipes	Glyptotendipes(Glyptotendipes)		Kieffer, 1913
urn:lsid:faunaeur.org:taxname:407198	Glyptotendipes barbipes (Staeger, 1839)			species	Chironomidae;Chironominae;Chironomini;Glyptotendipes;Glyptotendipes(Glyptotendipes)	Diptera	Chironomidae	Glyptotendipes	Glyptotendipes(Glyptotendipes)	barbipes	(Staeger, 1839)
urn:lsid:faunaeur.org:taxname:407204	Glyptotendipes cauliginellus (Kieffer, 1913)			species	Chironomidae;Chironominae;Chironomini;Glyptotendipes;Glyptotendipes(Glyptotendipes)	Diptera	Chironomidae	Glyptotendipes	Glyptotendipes(Glyptotendipes)	cauliginellus	(Kieffer, 1913)
urn:lsid:faunaeur.org:taxname:407211	Glyptotendipes glaucus (Meigen, 1818)			species	Chironomidae;Chironominae;Chironomini;Glyptotendipes;Glyptotendipes(Glyptotendipes)	Diptera	Chironomidae	Glyptotendipes	Glyptotendipes(Glyptotendipes)	glaucus	(Meigen, 1818)
urn:lsid:faunaeur.org:taxname:407219	Glyptotendipes pallens (Meigen, 1804)			species	Chironomidae;Chironominae;Chironomini;Glyptotendipes;Glyptotendipes(Glyptotendipes)	Diptera	Chironomidae	Glyptotendipes	Glyptotendipes(Glyptotendipes)	pallens	(Meigen, 1804)
urn:lsid:faunaeur.org:taxname:407229	Glyptotendipes paripes (Edwards, 1929)			species	Chironomidae;Chironominae;Chironomini;Glyptotendipes;Glyptotendipes(Glyptotendipes)	Diptera	Chironomidae	Glyptotendipes	Glyptotendipes(Glyptotendipes)	paripes	(Edwards, 1929)
urn:lsid:faunaeur.org:taxname:407234	Glyptotendipes(Heynotendipes) Spies & Sæther, 2004			subgenus	Chironomidae;Chironominae;Chironomini;Glyptotendipes	Diptera	Chironomidae	Glyptotendipes	Glyptotendipes(Heynotendipes)		Spies & Sæther, 2004
urn:lsid:faunaeur.org:taxname:407235	Glyptotendipes signatus (Kieffer, 1909)			species	Chironomidae;Chironominae;Chironomini;Glyptotendipes;Glyptotendipes(Heynotendipes)	Diptera	Chironomidae	Glyptotendipes	Glyptotendipes(Heynotendipes)	signatus	(Kieffer, 1909)
urn:lsid:faunaeur.org:taxname:406914	Harnischia Kieffer, 1921			genus	Chironomidae;Chironominae;Chironomini	Diptera	Chironomidae	Harnischia			Kieffer, 1921
urn:lsid:faunaeur.org:taxname:407172	Harnischia curtilamellata (Malloch, 1915)			species	Chironomidae;Chironominae;Chironomini;Harnischia	Diptera	Chironomidae	Harnischia		curtilamellata	(Malloch, 1915)
urn:lsid:faunaeur.org:taxname:407175	Harnischia fuscimana Kieffer, 1921			species	Chironomidae;Chironominae;Chironomini;Harnischia	Diptera	Chironomidae	Harnischia		fuscimana	Kieffer, 1921
urn:lsid:faunaeur.org:taxname:407164	Kiefferulus Goetghebuer, 1922			genus	Chironomidae;Chironominae;Chironomini	Diptera	Chironomidae	Kiefferulus			Goetghebuer, 1922
urn:lsid:faunaeur.org:taxname:407169	Kiefferulus(Kiefferulus) Goetghebuer, 1922			subgenus	Chironomidae;Chironominae;Chironomini;Kiefferulus	Diptera	Chironomidae	Kiefferulus	Kiefferulus(Kiefferulus)		Goetghebuer, 1922
urn:lsid:faunaeur.org:taxname:407170	Kiefferulus tendipediformis (Goetghebuer, 1921)			species	Chironomidae;Chironominae;Chironomini;Kiefferulus;Kiefferulus(Kiefferulus)	Diptera	Chironomidae	Kiefferulus	Kiefferulus(Kiefferulus)	tendipediformis	(Goetghebuer, 1921)
urn:lsid:faunaeur.org:taxname:407159	Kloosia Kruseman, 1933			genus	Chironomidae;Chironominae;Chironomini	Diptera	Chironomidae	Kloosia			Kruseman, 1933
urn:lsid:faunaeur.org:taxname:407161	Kloosia pusilla (Linnaeus, 1767)			species	Chironomidae;Chironominae;Chironomini;Kloosia	Diptera	Chironomidae	Kloosia		pusilla	(Linnaeus, 1767)
urn:lsid:faunaeur.org:taxname:407156	Lauterborniella Thienemann & Bause, 1913			genus	Chironomidae;Chironominae;Chironomini	Diptera	Chironomidae	Lauterborniella			Thienemann & Bause, 1913
urn:lsid:faunaeur.org:taxname:407157	Lauterborniella agrayloides (Kieffer, 1911)			species	Chironomidae;Chironominae;Chironomini;Lauterborniella	Diptera	Chironomidae	Lauterborniella		agrayloides	(Kieffer, 1911)
urn:lsid:faunaeur.org:taxname:407148	Lipiniella Shilova, 1961			genus	Chironomidae;Chironominae;Chironomini	Diptera	Chironomidae	Lipiniella			Shilova, 1961
urn:lsid:faunaeur.org:taxname:407149	Lipiniella araenicola Shilova, 1961		doubtful occurence	species	Chironomidae;Chironominae;Chironomini;Lipiniella	Diptera	Chironomidae	Lipiniella		araenicola	Shilova, 1961
urn:lsid:faunaeur.org:taxname:407155	Lipiniella prima Shilova, Kerkis & Kiknadze, 1993			species	Chironomidae;Chironominae;Chironomini;Lipiniella	Diptera	Chironomidae	Lipiniella		prima	Shilova, Kerkis & Kiknadze, 1993
urn:lsid:faunaeur.org:taxname:407138	Microchironomus Kieffer, 1918			genus	Chironomidae;Chironominae;Chironomini	Diptera	Chironomidae	Microchironomus			Kieffer, 1918
urn:lsid:faunaeur.org:taxname:407144	Microchironomus tener (Kieffer, 1918)			species	Chironomidae;Chironominae;Chironomini;Microchironomus	Diptera	Chironomidae	Microchironomus		tener	(Kieffer, 1918)
urn:lsid:faunaeur.org:taxname:406858	Microtendipes Kieffer, 1915			genus	Chironomidae;Chironominae;Chironomini	Diptera	Chironomidae	Microtendipes			Kieffer, 1915
urn:lsid:faunaeur.org:taxname:407110	Microtendipes brevitarsis Brundin, 1947			species	Chironomidae;Chironominae;Chironomini;Microtendipes	Diptera	Chironomidae	Microtendipes		brevitarsis	Brundin, 1947
urn:lsid:faunaeur.org:taxname:407112	Microtendipes chloris (Meigen, 1818)			species	Chironomidae;Chironominae;Chironomini;Microtendipes	Diptera	Chironomidae	Microtendipes		chloris	(Meigen, 1818)
urn:lsid:faunaeur.org:taxname:407115	Microtendipes confinis (Meigen, 1830)			species	Chironomidae;Chironominae;Chironomini;Microtendipes	Diptera	Chironomidae	Microtendipes		confinis	(Meigen, 1830)
urn:lsid:faunaeur.org:taxname:407124	Microtendipes nigellus Hirvenoja, 1963			species	Chironomidae;Chironominae;Chironomini;Microtendipes	Diptera	Chironomidae	Microtendipes		nigellus	Hirvenoja, 1963
urn:lsid:faunaeur.org:taxname:407127	Microtendipes pedellus (De Geer, 1776)			species	Chironomidae;Chironominae;Chironomini;Microtendipes	Diptera	Chironomidae	Microtendipes		pedellus	(De Geer, 1776)
urn:lsid:faunaeur.org:taxname:407135	Microtendipes rydalensis (Edwards, 1929)			species	Chironomidae;Chironominae;Chironomini;Microtendipes	Diptera	Chironomidae	Microtendipes		rydalensis	(Edwards, 1929)
urn:lsid:faunaeur.org:taxname:407103	Nilothauma Kieffer, 1921			genus	Chironomidae;Chironominae;Chironomini	Diptera	Chironomidae	Nilothauma			Kieffer, 1921
urn:lsid:faunaeur.org:taxname:407106	Nilothauma brayi (Goetghebuer, 1921)			species	Chironomidae;Chironominae;Chironomini;Nilothauma	Diptera	Chironomidae	Nilothauma		brayi	(Goetghebuer, 1921)
urn:lsid:faunaeur.org:taxname:407099	Omisus Townes, 1945			genus	Chironomidae;Chironominae;Chironomini	Diptera	Chironomidae	Omisus			Townes, 1945
urn:lsid:faunaeur.org:taxname:407100	Omisus caledonicus (Edwards, 1932)			species	Chironomidae;Chironominae;Chironomini;Omisus	Diptera	Chironomidae	Omisus		caledonicus	(Edwards, 1932)
urn:lsid:faunaeur.org:taxname:407094	Pagastiella Brundin, 1949			genus	Chironomidae;Chironominae;Chironomini	Diptera	Chironomidae	Pagastiella			Brundin, 1949
urn:lsid:faunaeur.org:taxname:407096	Pagastiella orophila (Edwards, 1929)			species	Chironomidae;Chironominae;Chironomini;Pagastiella	Diptera	Chironomidae	Pagastiella		orophila	(Edwards, 1929)
urn:lsid:faunaeur.org:taxname:406919	Parachironomus Lenz, 1921			genus	Chironomidae;Chironominae;Chironomini	Diptera	Chironomidae	Parachironomus			Lenz, 1921
urn:lsid:faunaeur.org:taxname:407060	Parachironomus biannulatus (Staeger, 1839)			species	Chironomidae;Chironominae;Chironomini;Parachironomus	Diptera	Chironomidae	Parachironomus		biannulatus	(Staeger, 1839)
urn:lsid:faunaeur.org:taxname:407064	Parachironomus digitalis (Edwards, 1929)			species	Chironomidae;Chironominae;Chironomini;Parachironomus	Diptera	Chironomidae	Parachironomus		digitalis	(Edwards, 1929)
urn:lsid:faunaeur.org:taxname:407067	Parachironomus frequens (Johannsen, 1905)			species	Chironomidae;Chironominae;Chironomini;Parachironomus	Diptera	Chironomidae	Parachironomus		frequens	(Johannsen, 1905)
urn:lsid:faunaeur.org:taxname:407072	Parachironomus gracilior (Kieffer, 1918)			species	Chironomidae;Chironominae;Chironomini;Parachironomus	Diptera	Chironomidae	Parachironomus		gracilior	(Kieffer, 1918)
urn:lsid:faunaeur.org:taxname:407078	Parachironomus monochromus (van der Wulp, 1874)			species	Chironomidae;Chironominae;Chironomini;Parachironomus	Diptera	Chironomidae	Parachironomus		monochromus	(van der Wulp, 1874)
urn:lsid:faunaeur.org:taxname:407081	Parachironomus paradigitalis Brundin, 1949			species	Chironomidae;Chironominae;Chironomini;Parachironomus	Diptera	Chironomidae	Parachironomus		paradigitalis	Brundin, 1949
urn:lsid:faunaeur.org:taxname:407082	Parachironomus parilis (Walker, 1856)			species	Chironomidae;Chironominae;Chironomini;Parachironomus	Diptera	Chironomidae	Parachironomus		parilis	(Walker, 1856)
	Parachironomus pseudovarius Zorina, 2003	cf.		species	Chironomidae;Chironominae;Chironomini;Parachironomus	Diptera	Chironomidae	Parachironomus		pseudovarius	Zorina, 2003
urn:lsid:faunaeur.org:taxname:407085	Parachironomus siljanensis Brundin, 1949			species	Chironomidae;Chironominae;Chironomini;Parachironomus	Diptera	Chironomidae	Parachironomus		siljanensis	Brundin, 1949
urn:lsid:faunaeur.org:taxname:407086	Parachironomus subalpinus (Goetghebuer, 1932)			species	Chironomidae;Chironominae;Chironomini;Parachironomus	Diptera	Chironomidae	Parachironomus		subalpinus	(Goetghebuer, 1932)
urn:lsid:faunaeur.org:taxname:407089	Parachironomus tenuicaudatus (Malloch, 1915)			species	Chironomidae;Chironominae;Chironomini;Parachironomus	Diptera	Chironomidae	Parachironomus		tenuicaudatus	(Malloch, 1915)
urn:lsid:faunaeur.org:taxname:407092	Parachironomus varus (Goetghebuer, 1921)			species	Chironomidae;Chironominae;Chironomini;Parachironomus	Diptera	Chironomidae	Parachironomus		varus	(Goetghebuer, 1921)
urn:lsid:faunaeur.org:taxname:407093	Parachironomus vitiosus (Goetghebuer, 1921)			species	Chironomidae;Chironominae;Chironomini;Parachironomus	Diptera	Chironomidae	Parachironomus		vitiosus	(Goetghebuer, 1921)
	Parachironomus sp. 1 Iijoki" Zorina, 2003"			species	Chironomidae;Chironominae;Chironomini;Parachironomus	Diptera	Chironomidae	Parachironomus		sp. 1 "Iijoki"	Zorina, 2003
urn:lsid:faunaeur.org:taxname:406916	Paracladopelma Harnisch, 1923			genus	Chironomidae;Chironominae;Chironomini	Diptera	Chironomidae	Paracladopelma			Harnisch, 1923
urn:lsid:faunaeur.org:taxname:407041	Paracladopelma camptolabis (Kieffer, 1913)			species	Chironomidae;Chironominae;Chironomini;Paracladopelma	Diptera	Chironomidae	Paracladopelma		camptolabis	(Kieffer, 1913)
urn:lsid:faunaeur.org:taxname:407044	Paracladopelma galaptera (Townes, 1945)			species	Chironomidae;Chironominae;Chironomini;Paracladopelma	Diptera	Chironomidae	Paracladopelma		galaptera	(Townes, 1945)
urn:lsid:faunaeur.org:taxname:407046	Paracladopelma laminatum (Kieffer, 1921)			species	Chironomidae;Chironominae;Chironomini;Paracladopelma	Diptera	Chironomidae	Paracladopelma		laminatum	(Kieffer, 1921)
urn:lsid:faunaeur.org:taxname:456235	Paracladopelma nereis (Townes, 1945)			species	Chironomidae;Chironominae;Chironomini;Paracladopelma	Diptera	Chironomidae	Paracladopelma		nereis	(Townes, 1945)
urn:lsid:faunaeur.org:taxname:407052	Paracladopelma nigritulum (Goetghebuer, 1942)			species	Chironomidae;Chironominae;Chironomini;Paracladopelma	Diptera	Chironomidae	Paracladopelma		nigritulum	(Goetghebuer, 1942)
urn:lsid:faunaeur.org:taxname:407055	Paracladopelma undine (Townes, 1945)			species	Chironomidae;Chironominae;Chironomini;Paracladopelma	Diptera	Chironomidae	Paracladopelma		undine	(Townes, 1945)
urn:lsid:faunaeur.org:taxname:407038	Paralauterborniella Lenz, 1941			genus	Chironomidae;Chironominae;Chironomini	Diptera	Chironomidae	Paralauterborniella			Lenz, 1941
urn:lsid:faunaeur.org:taxname:407039	Paralauterborniella nigrohalteralis (Malloch, 1915)			species	Chironomidae;Chironominae;Chironomini;Paralauterborniella	Diptera	Chironomidae	Paralauterborniella		nigrohalteralis	(Malloch, 1915)
urn:lsid:faunaeur.org:taxname:407027	Paratendipes Kieffer, 1911			genus	Chironomidae;Chironominae;Chironomini	Diptera	Chironomidae	Paratendipes			Kieffer, 1911
urn:lsid:faunaeur.org:taxname:407029	Paratendipes albimanus (Meigen, 1818)			species	Chironomidae;Chironominae;Chironomini;Paratendipes	Diptera	Chironomidae	Paratendipes		albimanus	(Meigen, 1818)
urn:lsid:faunaeur.org:taxname:407037	Paratendipes subaequalis (Malloch, 1915)			species	Chironomidae;Chironominae;Chironomini;Paratendipes	Diptera	Chironomidae	Paratendipes		subaequalis	(Malloch, 1915)
	Paratendipes conn. no. 3 Lipina, 1926			species	Chironomidae;Chironominae;Chironomini;Paratendipes	Diptera	Chironomidae	Paratendipes		conn. no. 3	Lipina, 1926
urn:lsid:faunaeur.org:taxname:407018	Phaenopsectra Kieffer, 1921			genus	Chironomidae;Chironominae;Chironomini	Diptera	Chironomidae	Phaenopsectra			Kieffer, 1921
urn:lsid:faunaeur.org:taxname:407020	Phaenopsectra flavipes (Meigen, 1818)			species	Chironomidae;Chironominae;Chironomini;Phaenopsectra	Diptera	Chironomidae	Phaenopsectra		flavipes	(Meigen, 1818)
urn:lsid:faunaeur.org:taxname:407025	Phaenopsectra punctipes (Wiedemann, 1817)			species	Chironomidae;Chironominae;Chironomini;Phaenopsectra	Diptera	Chironomidae	Phaenopsectra		punctipes	(Wiedemann, 1817)
urn:lsid:faunaeur.org:taxname:406848	Polypedilum Kieffer, 1912			genus	Chironomidae;Chironominae;Chironomini	Diptera	Chironomidae	Polypedilum			Kieffer, 1912
urn:lsid:faunaeur.org:taxname:406943	Polypedilum(Pentapedilum) Kieffer, 1913			subgenus	Chironomidae;Chironominae;Chironomini;Polypedilum	Diptera	Chironomidae	Polypedilum	Polypedilum(Pentapedilum)		Kieffer, 1913
urn:lsid:faunaeur.org:taxname:406947	Polypedilum sordens (van der Wulp, 1874)			species	Chironomidae;Chironominae;Chironomini;Polypedilum;Polypedilum(Pentapedilum)	Diptera	Chironomidae	Polypedilum	Polypedilum(Pentapedilum)	sordens	(van der Wulp, 1874)
urn:lsid:faunaeur.org:taxname:406951	Polypedilum tritum (Walker, 1856)			species	Chironomidae;Chironominae;Chironomini;Polypedilum;Polypedilum(Pentapedilum)	Diptera	Chironomidae	Polypedilum	Polypedilum(Pentapedilum)	tritum	(Walker, 1856)
urn:lsid:faunaeur.org:taxname:406959	Polypedilum(Polypedilum) Kieffer, 1912			subgenus	Chironomidae;Chironominae;Chironomini;Polypedilum	Diptera	Chironomidae	Polypedilum	Polypedilum(Polypedilum)		Kieffer, 1912
urn:lsid:faunaeur.org:taxname:406960	Polypedilum acutum Kieffer, 1915			species	Chironomidae;Chironominae;Chironomini;Polypedilum;Polypedilum(Polypedilum)	Diptera	Chironomidae	Polypedilum	Polypedilum(Polypedilum)	acutum	Kieffer, 1915
urn:lsid:faunaeur.org:taxname:406961	Polypedilum albicorne (Meigen, 1838)			species	Chironomidae;Chironominae;Chironomini;Polypedilum;Polypedilum(Polypedilum)	Diptera	Chironomidae	Polypedilum	Polypedilum(Polypedilum)	albicorne	(Meigen, 1838)
urn:lsid:faunaeur.org:taxname:406964	Polypedilum amoenum Goetghebuer, 1930			species	Chironomidae;Chironominae;Chironomini;Polypedilum;Polypedilum(Polypedilum)	Diptera	Chironomidae	Polypedilum	Polypedilum(Polypedilum)	amoenum	Goetghebuer, 1930
urn:lsid:faunaeur.org:taxname:406965	Polypedilum arundineti (Goetghebuer, 1921)			species	Chironomidae;Chironominae;Chironomini;Polypedilum;Polypedilum(Polypedilum)	Diptera	Chironomidae	Polypedilum	Polypedilum(Polypedilum)	arundineti	(Goetghebuer, 1921)
urn:lsid:faunaeur.org:taxname:406970	Polypedilum laetum (Meigen, 1818)			species	Chironomidae;Chironominae;Chironomini;Polypedilum;Polypedilum(Polypedilum)	Diptera	Chironomidae	Polypedilum	Polypedilum(Polypedilum)	laetum	(Meigen, 1818)
urn:lsid:faunaeur.org:taxname:406974	Polypedilum nubeculosum (Meigen, 1804)			species	Chironomidae;Chironominae;Chironomini;Polypedilum;Polypedilum(Polypedilum)	Diptera	Chironomidae	Polypedilum	Polypedilum(Polypedilum)	nubeculosum	(Meigen, 1804)
urn:lsid:faunaeur.org:taxname:406992	Polypedilum pedestre (Meigen, 1830)			species	Chironomidae;Chironominae;Chironomini;Polypedilum;Polypedilum(Polypedilum)	Diptera	Chironomidae	Polypedilum	Polypedilum(Polypedilum)	pedestre	(Meigen, 1830)
urn:lsid:faunaeur.org:taxname:454849	Polypedilum trigonus Townes, 1945			species	Chironomidae;Chironominae;Chironomini;Polypedilum;Polypedilum(Polypedilum)	Diptera	Chironomidae	Polypedilum	Polypedilum(Polypedilum)	trigonus	Townes, 1945
urn:lsid:faunaeur.org:taxname:406995	Polypedilum(Tripodura) Townes, 1945			subgenus	Chironomidae;Chironominae;Chironomini;Polypedilum	Diptera	Chironomidae	Polypedilum	Polypedilum(Tripodura)		Townes, 1945
urn:lsid:faunaeur.org:taxname:406997	Polypedilum aegyptium Kieffer, 1925			species	Chironomidae;Chironominae;Chironomini;Polypedilum;Polypedilum(Tripodura)	Diptera	Chironomidae	Polypedilum	Polypedilum(Tripodura)	aegyptium	Kieffer, 1925
urn:lsid:faunaeur.org:taxname:407000	Polypedilum bicrenatum Kieffer, 1921			species	Chironomidae;Chironominae;Chironomini;Polypedilum;Polypedilum(Tripodura)	Diptera	Chironomidae	Polypedilum	Polypedilum(Tripodura)	bicrenatum	Kieffer, 1921
urn:lsid:faunaeur.org:taxname:407004	Polypedilum pullum (Zetterstedt, 1838)			species	Chironomidae;Chironominae;Chironomini;Polypedilum;Polypedilum(Tripodura)	Diptera	Chironomidae	Polypedilum	Polypedilum(Tripodura)	pullum	(Zetterstedt, 1838)
urn:lsid:faunaeur.org:taxname:407006	Polypedilum quadriguttatum Kieffer, 1921			species	Chironomidae;Chironominae;Chironomini;Polypedilum;Polypedilum(Tripodura)	Diptera	Chironomidae	Polypedilum	Polypedilum(Tripodura)	quadriguttatum	Kieffer, 1921
urn:lsid:faunaeur.org:taxname:407007	Polypedilum scalaenum (Schrank, 1803)			species	Chironomidae;Chironominae;Chironomini;Polypedilum;Polypedilum(Tripodura)	Diptera	Chironomidae	Polypedilum	Polypedilum(Tripodura)	scalaenum	(Schrank, 1803)
urn:lsid:faunaeur.org:taxname:407011	Polypedilum tetracrenatum Hirvenoja, 1962			species	Chironomidae;Chironominae;Chironomini;Polypedilum;Polypedilum(Tripodura)	Diptera	Chironomidae	Polypedilum	Polypedilum(Tripodura)	tetracrenatum	Hirvenoja, 1962
urn:lsid:faunaeur.org:taxname:407012	Polypedilum(Uresipedilum) Sasa & Kikuchi, 1995			subgenus	Chironomidae;Chironominae;Chironomini;Polypedilum	Diptera	Chironomidae	Polypedilum	Polypedilum(Uresipedilum)		Sasa & Kikuchi, 1995
urn:lsid:faunaeur.org:taxname:407013	Polypedilum convictum (Walker, 1856)			species	Chironomidae;Chironominae;Chironomini;Polypedilum;Polypedilum(Uresipedilum)	Diptera	Chironomidae	Polypedilum	Polypedilum(Uresipedilum)	convictum	(Walker, 1856)
urn:lsid:faunaeur.org:taxname:407016	Polypedilum cultellatum Goetghebuer, 1931			species	Chironomidae;Chironominae;Chironomini;Polypedilum;Polypedilum(Uresipedilum)	Diptera	Chironomidae	Polypedilum	Polypedilum(Uresipedilum)	cultellatum	Goetghebuer, 1931
urn:lsid:faunaeur.org:taxname:406921	Robackia Sæther, 1977			genus	Chironomidae;Chironominae;Chironomini	Diptera	Chironomidae	Robackia			Sæther, 1977
urn:lsid:faunaeur.org:taxname:406923	Robackia pilicauda Sæther, 1977			species	Chironomidae;Chironominae;Chironomini;Robackia	Diptera	Chironomidae	Robackia		pilicauda	Sæther, 1977
urn:lsid:faunaeur.org:taxname:406922	Robackia demeijerei (Kruseman, 1933)		doubtful occurence	species	Chironomidae;Chironominae;Chironomini;Robackia	Diptera	Chironomidae	Robackia		demeijerei	(Kruseman, 1933)
urn:lsid:faunaeur.org:taxname:406912	Saetheria Jackson, 1977			genus	Chironomidae;Chironominae;Chironomini	Diptera	Chironomidae	Saetheria			Jackson, 1977
urn:lsid:faunaeur.org:taxname:406913	Saetheria reissi Jackson, 1977			species	Chironomidae;Chironominae;Chironomini;Saetheria	Diptera	Chironomidae	Saetheria		reissi	Jackson, 1977
urn:lsid:faunaeur.org:taxname:406902	Sergentia Kieffer, 1922			genus	Chironomidae;Chironominae;Chironomini	Diptera	Chironomidae	Sergentia			Kieffer, 1922
urn:lsid:faunaeur.org:taxname:406905	Sergentia baueri Wülker, Kiknadze, Kerkis & Nevers, 1999			species	Chironomidae;Chironominae;Chironomini;Sergentia	Diptera	Chironomidae	Sergentia		baueri	Wülker, Kiknadze, Kerkis & Nevers, 1999
urn:lsid:faunaeur.org:taxname:406907	Sergentia coracina (Zetterstedt, 1850)			species	Chironomidae;Chironominae;Chironomini;Sergentia	Diptera	Chironomidae	Sergentia		coracina	(Zetterstedt, 1850)
urn:lsid:faunaeur.org:taxname:406910	Sergentia prima Proviz & Proviz, 1997			species	Chironomidae;Chironominae;Chironomini;Sergentia	Diptera	Chironomidae	Sergentia		prima	Proviz & Proviz, 1997
urn:lsid:faunaeur.org:taxname:406889	Stenochironomus Kieffer, 1919			genus	Chironomidae;Chironominae;Chironomini	Diptera	Chironomidae	Stenochironomus			Kieffer, 1919
urn:lsid:faunaeur.org:taxname:406893	Stenochironomus(Petalopholeus) Borkent, 1984			subgenus	Chironomidae;Chironominae;Chironomini;Stenochironomus	Diptera	Chironomidae	Stenochironomus	Stenochironomus(Petalopholeus)		Borkent, 1984
urn:lsid:faunaeur.org:taxname:406894	Stenochironomus fascipennis (Zetterstedt, 1838)			species	Chironomidae;Chironominae;Chironomini;Stenochironomus;Stenochironomus(Petalopholeus)	Diptera	Chironomidae	Stenochironomus	Stenochironomus(Petalopholeus)	fascipennis	(Zetterstedt, 1838)
urn:lsid:faunaeur.org:taxname:406895	Stenochironomus(Stenochironomus) Kieffer, 1919			subgenus	Chironomidae;Chironominae;Chironomini;Stenochironomus	Diptera	Chironomidae	Stenochironomus	Stenochironomus(Stenochironomus)		Kieffer, 1919
urn:lsid:faunaeur.org:taxname:406896	Stenochironomus gibbus (Fabricius, 1794)			species	Chironomidae;Chironominae;Chironomini;Stenochironomus;Stenochironomus(Stenochironomus)	Diptera	Chironomidae	Stenochironomus	Stenochironomus(Stenochironomus)	gibbus	(Fabricius, 1794)
urn:lsid:faunaeur.org:taxname:406891	Stenochironomus hibernicus (Edwards, 1929)			species	Chironomidae;Chironominae;Chironomini;Stenochironomus;Stenochironomus(Stenochironomus)	Diptera	Chironomidae	Stenochironomus	Stenochironomus(Stenochironomus)	hibernicus	(Edwards, 1929)
urn:lsid:faunaeur.org:taxname:406874	Stictochironomus Kieffer, 1919			genus	Chironomidae;Chironominae;Chironomini	Diptera	Chironomidae	Stictochironomus			Kieffer, 1919
urn:lsid:faunaeur.org:taxname:406877	Stictochironomus crassiforceps (Kieffer, 1921)			species	Chironomidae;Chironominae;Chironomini;Stictochironomus	Diptera	Chironomidae	Stictochironomus		crassiforceps	(Kieffer, 1921)
urn:lsid:faunaeur.org:taxname:406878	Stictochironomus maculipennis (Meigen, 1818)			species	Chironomidae;Chironominae;Chironomini;Stictochironomus	Diptera	Chironomidae	Stictochironomus		maculipennis	(Meigen, 1818)
urn:lsid:faunaeur.org:taxname:406879	Stictochironomus pictulus (Meigen, 1830)			species	Chironomidae;Chironominae;Chironomini;Stictochironomus	Diptera	Chironomidae	Stictochironomus		pictulus	(Meigen, 1830)
urn:lsid:faunaeur.org:taxname:406880	Stictochironomus rosenschoeldi (Zetterstedt, 1838)			species	Chironomidae;Chironominae;Chironomini;Stictochironomus	Diptera	Chironomidae	Stictochironomus		rosenschoeldi	(Zetterstedt, 1838)
urn:lsid:faunaeur.org:taxname:406883	Stictochironomus sticticus (Fabricius, 1781)			species	Chironomidae;Chironominae;Chironomini;Stictochironomus	Diptera	Chironomidae	Stictochironomus		sticticus	(Fabricius, 1781)
urn:lsid:faunaeur.org:taxname:406862	Synendotendipes Grodhaus, 1987			genus	Chironomidae;Chironominae;Chironomini	Diptera	Chironomidae	Synendotendipes			Grodhaus, 1987
urn:lsid:faunaeur.org:taxname:406864	Synendotendipes dispar (Meigen, 1830)			species	Chironomidae;Chironominae;Chironomini;Synendotendipes	Diptera	Chironomidae	Synendotendipes		dispar	(Meigen, 1830)
urn:lsid:faunaeur.org:taxname:406869	Synendotendipes impar (Walker, 1856)			species	Chironomidae;Chironominae;Chironomini;Synendotendipes	Diptera	Chironomidae	Synendotendipes		impar	(Walker, 1856)
urn:lsid:faunaeur.org:taxname:406871	Synendotendipes lepidus (Meigen, 1830)			species	Chironomidae;Chironominae;Chironomini;Synendotendipes	Diptera	Chironomidae	Synendotendipes		lepidus	(Meigen, 1830)
urn:lsid:faunaeur.org:taxname:406854	Tribelos Townes, 1945			genus	Chironomidae;Chironominae;Chironomini	Diptera	Chironomidae	Tribelos			Townes, 1945
	Tribelos donatoris (Shilova, 1974)	cf.		species	Chironomidae;Chironominae;Chironomini;Tribelos	Diptera	Chironomidae	Tribelos		donatoris	(Shilova, 1974)
urn:lsid:faunaeur.org:taxname:406857	Tribelos intextum (Walker, 1856)			species	Chironomidae;Chironominae;Chironomini;Tribelos	Diptera	Chironomidae	Tribelos		intextum	(Walker, 1856)
urn:lsid:faunaeur.org:taxname:406850	Xenochironomus Kieffer, 1921			genus	Chironomidae;Chironominae;Chironomini	Diptera	Chironomidae	Xenochironomus			Kieffer, 1921
urn:lsid:faunaeur.org:taxname:406851	Xenochironomus xenolabis (Kieffer, 1916)			species	Chironomidae;Chironominae;Chironomini;Xenochironomus	Diptera	Chironomidae	Xenochironomus		xenolabis	(Kieffer, 1916)
urn:lsid:faunaeur.org:taxname:406845	Zavreliella Kieffer, 1920			genus	Chironomidae;Chironominae;Chironomini	Diptera	Chironomidae	Zavreliella			Kieffer, 1920
urn:lsid:faunaeur.org:taxname:406846	Zavreliella marmorata (van der Wulp, 1859)			species	Chironomidae;Chironominae;Chironomini;Zavreliella	Diptera	Chironomidae	Zavreliella		marmorata	(van der Wulp, 1859)
	Pseudochironomini Sæther, 1977			tribe	Chironomidae;Chironominae	Diptera	Chironomidae				Sæther, 1977
urn:lsid:faunaeur.org:taxname:406839	Pseudochironomus Malloch, 1915			genus	Chironomidae;Chironominae;Pseudochironomini	Diptera	Chironomidae	Pseudochironomus			Malloch, 1915
urn:lsid:faunaeur.org:taxname:406841	Pseudochironomus prasinatus (Staeger, 1839)			species	Chironomidae;Chironominae;Pseudochironomini;Pseudochironomus	Diptera	Chironomidae	Pseudochironomus		prasinatus	(Staeger, 1839)
	Tanytarsini Zavřel, 1917			tribe	Chironomidae;Chironominae	Diptera	Chironomidae				Zavřel, 1917
urn:lsid:faunaeur.org:taxname:407896	Cladotanytarsus Kieffer, 1921			genus	Chironomidae;Chironominae;Tanytarsini	Diptera	Chironomidae	Cladotanytarsus			Kieffer, 1921
urn:lsid:faunaeur.org:taxname:454679	Cladotanytarsus(Cladotanytarsus) Kieffer, 1921			subgenus	Chironomidae;Chironominae;Tanytarsini;Cladotanytarsus	Diptera	Chironomidae	Cladotanytarsus	Cladotanytarsus(Cladotanytarsus)		Kieffer, 1921
urn:lsid:faunaeur.org:taxname:407899	Cladotanytarsus atridorsum Kieffer, 1924			species	Chironomidae;Chironominae;Tanytarsini;Cladotanytarsus;Cladotanytarsus(Cladotanytarsus)	Diptera	Chironomidae	Cladotanytarsus	Cladotanytarsus(Cladotanytarsus)	atridorsum	Kieffer, 1924
urn:lsid:faunaeur.org:taxname:407901	Cladotanytarsus cyrylae Giłka, 2001			species	Chironomidae;Chironominae;Tanytarsini;Cladotanytarsus;Cladotanytarsus(Cladotanytarsus)	Diptera	Chironomidae	Cladotanytarsus	Cladotanytarsus(Cladotanytarsus)	cyrylae	Giłka, 2001
urn:lsid:faunaeur.org:taxname:407902	Cladotanytarsus difficilis Brundin, 1947			species	Chironomidae;Chironominae;Tanytarsini;Cladotanytarsus;Cladotanytarsus(Cladotanytarsus)	Diptera	Chironomidae	Cladotanytarsus	Cladotanytarsus(Cladotanytarsus)	difficilis	Brundin, 1947
urn:lsid:faunaeur.org:taxname:407904	Cladotanytarsus gedanicus Giłka, 2001			species	Chironomidae;Chironominae;Tanytarsini;Cladotanytarsus;Cladotanytarsus(Cladotanytarsus)	Diptera	Chironomidae	Cladotanytarsus	Cladotanytarsus(Cladotanytarsus)	gedanicus	Giłka, 2001
urn:lsid:faunaeur.org:taxname:407905	Cladotanytarsus iucundus Hirvenoja, 1962			species	Chironomidae;Chironominae;Tanytarsini;Cladotanytarsus;Cladotanytarsus(Cladotanytarsus)	Diptera	Chironomidae	Cladotanytarsus	Cladotanytarsus(Cladotanytarsus)	iucundus	Hirvenoja, 1962
urn:lsid:faunaeur.org:taxname:407906	Cladotanytarsus lepidocalcar Krüger, 1938			species	Chironomidae;Chironominae;Tanytarsini;Cladotanytarsus;Cladotanytarsus(Cladotanytarsus)	Diptera	Chironomidae	Cladotanytarsus	Cladotanytarsus(Cladotanytarsus)	lepidocalcar	Krüger, 1938
urn:lsid:faunaeur.org:taxname:407907	Cladotanytarsus mancus (Walker, 1856)			species	Chironomidae;Chironominae;Tanytarsini;Cladotanytarsus;Cladotanytarsus(Cladotanytarsus)	Diptera	Chironomidae	Cladotanytarsus	Cladotanytarsus(Cladotanytarsus)	mancus	(Walker, 1856)
urn:lsid:faunaeur.org:taxname:407909	Cladotanytarsus matthei Giłka, 2001			species	Chironomidae;Chironominae;Tanytarsini;Cladotanytarsus;Cladotanytarsus(Cladotanytarsus)	Diptera	Chironomidae	Cladotanytarsus	Cladotanytarsus(Cladotanytarsus)	matthei	Giłka, 2001
urn:lsid:faunaeur.org:taxname:407910	Cladotanytarsus molestus Hirvenoja, 1962			species	Chironomidae;Chironominae;Tanytarsini;Cladotanytarsus;Cladotanytarsus(Cladotanytarsus)	Diptera	Chironomidae	Cladotanytarsus	Cladotanytarsus(Cladotanytarsus)	molestus	Hirvenoja, 1962
urn:lsid:faunaeur.org:taxname:407911	Cladotanytarsus nigrovittatus (Goetghebuer, 1922)			species	Chironomidae;Chironominae;Tanytarsini;Cladotanytarsus;Cladotanytarsus(Cladotanytarsus)	Diptera	Chironomidae	Cladotanytarsus	Cladotanytarsus(Cladotanytarsus)	nigrovittatus	(Goetghebuer, 1922)
urn:lsid:faunaeur.org:taxname:407912	Cladotanytarsus pallidus Kieffer, 1922			species	Chironomidae;Chironominae;Tanytarsini;Cladotanytarsus;Cladotanytarsus(Cladotanytarsus)	Diptera	Chironomidae	Cladotanytarsus	Cladotanytarsus(Cladotanytarsus)	pallidus	Kieffer, 1922
urn:lsid:faunaeur.org:taxname:407914	Cladotanytarsus teres Hirvenoja, 1962			species	Chironomidae;Chironominae;Tanytarsini;Cladotanytarsus;Cladotanytarsus(Cladotanytarsus)	Diptera	Chironomidae	Cladotanytarsus	Cladotanytarsus(Cladotanytarsus)	teres	Hirvenoja, 1962
urn:lsid:faunaeur.org:taxname:407915	Cladotanytarsus vanderwulpi (Edwards, 1929)			species	Chironomidae;Chironominae;Tanytarsini;Cladotanytarsus;Cladotanytarsus(Cladotanytarsus)	Diptera	Chironomidae	Cladotanytarsus	Cladotanytarsus(Cladotanytarsus)	vanderwulpi	(Edwards, 1929)
urn:lsid:faunaeur.org:taxname:454621	Cladotanytarsus(Lenziella) Kieffer, 1922			subgenus	Chironomidae;Chironominae;Tanytarsini;Cladotanytarsus	Diptera	Chironomidae	Cladotanytarsus	Cladotanytarsus(Lenziella)		Kieffer, 1922
urn:lsid:faunaeur.org:taxname:407898	Cladotanytarsus amandus Hirvenoja, 1962			species	Chironomidae;Chironominae;Tanytarsini;Cladotanytarsus;Cladotanytarsus(Lenziella)	Diptera	Chironomidae	Cladotanytarsus	Cladotanytarsus(Lenziella)	amandus	Hirvenoja, 1962
urn:lsid:faunaeur.org:taxname:454624	Cladotanytarsus bicornutus Kieffer, 1922			species	Chironomidae;Chironominae;Tanytarsini;Cladotanytarsus;Cladotanytarsus(Lenziella)	Diptera	Chironomidae	Cladotanytarsus	Cladotanytarsus(Lenziella)	bicornutus	Kieffer, 1922
urn:lsid:faunaeur.org:taxname:407569	Constempellina Brundin, 1947			genus	Chironomidae;Chironominae;Tanytarsini	Diptera	Chironomidae	Constempellina			Brundin, 1947
urn:lsid:faunaeur.org:taxname:407570	Constempellina brevicosta (Edwards, 1937)			species	Chironomidae;Chironominae;Tanytarsini;Constempellina	Diptera	Chironomidae	Constempellina		brevicosta	(Edwards, 1937)
urn:lsid:faunaeur.org:taxname:407884	Corynocera Zetterstedt, 1837			genus	Chironomidae;Chironominae;Tanytarsini	Diptera	Chironomidae	Corynocera			Zetterstedt, 1837
urn:lsid:faunaeur.org:taxname:407887	Corynocera ambigua Zetterstedt, 1837			species	Chironomidae;Chironominae;Tanytarsini;Corynocera	Diptera	Chironomidae	Corynocera		ambigua	Zetterstedt, 1837
urn:lsid:faunaeur.org:taxname:407895	Corynocera oliveri Lindeberg, 1970			species	Chironomidae;Chironominae;Tanytarsini;Corynocera	Diptera	Chironomidae	Corynocera		oliveri	Lindeberg, 1970
urn:lsid:faunaeur.org:taxname:407766	Micropsectra Kieffer, 1908			genus	Chironomidae;Chironominae;Tanytarsini	Diptera	Chironomidae	Micropsectra			Kieffer, 1908
urn:lsid:faunaeur.org:taxname:407797	Micropsectra appendica Stur & Ekrem, 2006			species	Chironomidae;Chironominae;Tanytarsini;Micropsectra	Diptera	Chironomidae	Micropsectra		appendica	Stur & Ekrem, 2006
urn:lsid:faunaeur.org:taxname:407798	Micropsectra apposita (Walker, 1856)			species	Chironomidae;Chironominae;Tanytarsini;Micropsectra	Diptera	Chironomidae	Micropsectra		apposita	(Walker, 1856)
urn:lsid:faunaeur.org:taxname:407804	Micropsectra atrofasciata (Kieffer, 1911)			species	Chironomidae;Chironominae;Tanytarsini;Micropsectra	Diptera	Chironomidae	Micropsectra		atrofasciata	(Kieffer, 1911)
urn:lsid:faunaeur.org:taxname:407813	Micropsectra attenuata Reiss, 1969			species	Chironomidae;Chironominae;Tanytarsini;Micropsectra	Diptera	Chironomidae	Micropsectra		attenuata	Reiss, 1969
urn:lsid:faunaeur.org:taxname:407820	Micropsectra calcifontis Stur & Ekrem, 2006			species	Chironomidae;Chironominae;Tanytarsini;Micropsectra	Diptera	Chironomidae	Micropsectra		calcifontis	Stur & Ekrem, 2006
urn:lsid:faunaeur.org:taxname:407821	Micropsectra chionophila (Edwards, 1933)			species	Chironomidae;Chironominae;Tanytarsini;Micropsectra	Diptera	Chironomidae	Micropsectra		chionophila	(Edwards, 1933)
urn:lsid:faunaeur.org:taxname:407828	Micropsectra insignilobus Kieffer, 1924			species	Chironomidae;Chironominae;Tanytarsini;Micropsectra	Diptera	Chironomidae	Micropsectra		insignilobus	Kieffer, 1924
urn:lsid:faunaeur.org:taxname:407829	Micropsectra junci (Meigen, 1818)			species	Chironomidae;Chironominae;Tanytarsini;Micropsectra	Diptera	Chironomidae	Micropsectra		junci	(Meigen, 1818)
urn:lsid:faunaeur.org:taxname:407835	Micropsectra klinki Stur & Ekrem, 2006			species	Chironomidae;Chironominae;Tanytarsini;Micropsectra	Diptera	Chironomidae	Micropsectra		klinki	Stur & Ekrem, 2006
urn:lsid:faunaeur.org:taxname:407836	Micropsectra lacustris Säwedal, 1975			species	Chironomidae;Chironominae;Tanytarsini;Micropsectra	Diptera	Chironomidae	Micropsectra		lacustris	Säwedal, 1975
urn:lsid:faunaeur.org:taxname:407837	Micropsectra lindebergi Säwedal, 1976			species	Chironomidae;Chironominae;Tanytarsini;Micropsectra	Diptera	Chironomidae	Micropsectra		lindebergi	Säwedal, 1976
urn:lsid:faunaeur.org:taxname:407840	Micropsectra logani (Johannsen, 1928)			species	Chironomidae;Chironominae;Tanytarsini;Micropsectra	Diptera	Chironomidae	Micropsectra		logani	(Johannsen, 1928)
urn:lsid:faunaeur.org:taxname:407844	Micropsectra malla Giłka & Paasivirta, 2008			species	Chironomidae;Chironominae;Tanytarsini;Micropsectra	Diptera	Chironomidae	Micropsectra		malla	Giłka & Paasivirta, 2008
urn:lsid:faunaeur.org:taxname:407846	Micropsectra nana (Meigen, 1818)			species	Chironomidae;Chironominae;Tanytarsini;Micropsectra	Diptera	Chironomidae	Micropsectra		nana	(Meigen, 1818)
urn:lsid:faunaeur.org:taxname:407850	Micropsectra notescens (Walker, 1856)			species	Chironomidae;Chironominae;Tanytarsini;Micropsectra	Diptera	Chironomidae	Micropsectra		notescens	(Walker, 1856)
urn:lsid:faunaeur.org:taxname:407860	Micropsectra pallidula (Meigen, 1830)			species	Chironomidae;Chironominae;Tanytarsini;Micropsectra	Diptera	Chironomidae	Micropsectra		pallidula	(Meigen, 1830)
urn:lsid:faunaeur.org:taxname:407867	Micropsectra radialis Goetghebuer, 1939			species	Chironomidae;Chironominae;Tanytarsini;Micropsectra	Diptera	Chironomidae	Micropsectra		radialis	Goetghebuer, 1939
urn:lsid:faunaeur.org:taxname:407869	Micropsectra recurvata Goetghebuer, 1928			species	Chironomidae;Chironominae;Tanytarsini;Micropsectra	Diptera	Chironomidae	Micropsectra		recurvata	Goetghebuer, 1928
urn:lsid:faunaeur.org:taxname:407871	Micropsectra rilensis Giłka, 2001			species	Chironomidae;Chironominae;Tanytarsini;Micropsectra	Diptera	Chironomidae	Micropsectra		rilensis	Giłka, 2001
urn:lsid:faunaeur.org:taxname:407873	Micropsectra roseiventris (Kieffer, 1909)			species	Chironomidae;Chironominae;Tanytarsini;Micropsectra	Diptera	Chironomidae	Micropsectra		roseiventris	(Kieffer, 1909)
urn:lsid:faunaeur.org:taxname:407875	Micropsectra schrankelae Stur & Ekrem, 2006			species	Chironomidae;Chironominae;Tanytarsini;Micropsectra	Diptera	Chironomidae	Micropsectra		schrankelae	Stur & Ekrem, 2006
urn:lsid:faunaeur.org:taxname:407877	Micropsectra sofiae Stur & Ekrem, 2006			species	Chironomidae;Chironominae;Tanytarsini;Micropsectra	Diptera	Chironomidae	Micropsectra		sofiae	Stur & Ekrem, 2006
urn:lsid:faunaeur.org:taxname:407878	Micropsectra styriaca Reiss, 1969			species	Chironomidae;Chironominae;Tanytarsini;Micropsectra	Diptera	Chironomidae	Micropsectra		styriaca	Reiss, 1969
urn:lsid:faunaeur.org:taxname:407779	Neozavrelia Goetghebuer & Thienemann, 1941			genus	Chironomidae;Chironominae;Tanytarsini	Diptera	Chironomidae	Neozavrelia			Goetghebuer & Thienemann, 1941
urn:lsid:faunaeur.org:taxname:407781	Neozavrelia cuneipennis (Edwards, 1929)			species	Chironomidae;Chironominae;Tanytarsini;Neozavrelia	Diptera	Chironomidae	Neozavrelia		cuneipennis	(Edwards, 1929)
urn:lsid:faunaeur.org:taxname:407728	Paratanytarsus Thienemann & Bause, 1913			genus	Chironomidae;Chironominae;Tanytarsini	Diptera	Chironomidae	Paratanytarsus			Thienemann & Bause, 1913
urn:lsid:faunaeur.org:taxname:407732	Paratanytarsus abiskoensis Reiss & Säwedal, 1981			species	Chironomidae;Chironominae;Tanytarsini;Paratanytarsus	Diptera	Chironomidae	Paratanytarsus		abiskoensis	Reiss & Säwedal, 1981
urn:lsid:faunaeur.org:taxname:407733	Paratanytarsus austriacus (Kieffer, 1924)			species	Chironomidae;Chironominae;Tanytarsini;Paratanytarsus	Diptera	Chironomidae	Paratanytarsus		austriacus	(Kieffer, 1924)
urn:lsid:faunaeur.org:taxname:407737	Paratanytarsus bituberculatus (Edwards, 1929)			species	Chironomidae;Chironominae;Tanytarsini;Paratanytarsus	Diptera	Chironomidae	Paratanytarsus		bituberculatus	(Edwards, 1929)
urn:lsid:faunaeur.org:taxname:407740	Paratanytarsus brevicalcar (Kieffer, 1909)			species	Chironomidae;Chironominae;Tanytarsini;Paratanytarsus	Diptera	Chironomidae	Paratanytarsus		brevicalcar	(Kieffer, 1909)
urn:lsid:faunaeur.org:taxname:407744	Paratanytarsus dimorphis Reiss, 1965			species	Chironomidae;Chironominae;Tanytarsini;Paratanytarsus	Diptera	Chironomidae	Paratanytarsus		dimorphis	Reiss, 1965
urn:lsid:faunaeur.org:taxname:407745	Paratanytarsus dissimilis (Johannsen, 1905)			species	Chironomidae;Chironominae;Tanytarsini;Paratanytarsus	Diptera	Chironomidae	Paratanytarsus		dissimilis	(Johannsen, 1905)
urn:lsid:faunaeur.org:taxname:407747	Paratanytarsus grimmii (Schneider, 1885)			species	Chironomidae;Chironominae;Tanytarsini;Paratanytarsus	Diptera	Chironomidae	Paratanytarsus		grimmii	(Schneider, 1885)
urn:lsid:faunaeur.org:taxname:407756	Paratanytarsus hyperboreus Brundin, 1949			species	Chironomidae;Chironominae;Tanytarsini;Paratanytarsus	Diptera	Chironomidae	Paratanytarsus		hyperboreus	Brundin, 1949
urn:lsid:faunaeur.org:taxname:407757	Paratanytarsus inopertus (Walker, 1856)			species	Chironomidae;Chironominae;Tanytarsini;Paratanytarsus	Diptera	Chironomidae	Paratanytarsus		inopertus	(Walker, 1856)
urn:lsid:faunaeur.org:taxname:407761	Paratanytarsus laccophilus (Edwards, 1929)			species	Chironomidae;Chironominae;Tanytarsini;Paratanytarsus	Diptera	Chironomidae	Paratanytarsus		laccophilus	(Edwards, 1929)
urn:lsid:faunaeur.org:taxname:407763	Paratanytarsus laetipes (Zetterstedt, 1850)			species	Chironomidae;Chironominae;Tanytarsini;Paratanytarsus	Diptera	Chironomidae	Paratanytarsus		laetipes	(Zetterstedt, 1850)
urn:lsid:faunaeur.org:taxname:407764	Paratanytarsus lauterborni (Kieffer, 1909)			species	Chironomidae;Chironominae;Tanytarsini;Paratanytarsus	Diptera	Chironomidae	Paratanytarsus		lauterborni	(Kieffer, 1909)
urn:lsid:faunaeur.org:taxname:407767	Paratanytarsus natvigi (Goetghebuer, 1933)			species	Chironomidae;Chironominae;Tanytarsini;Paratanytarsus	Diptera	Chironomidae	Paratanytarsus		natvigi	(Goetghebuer, 1933)
urn:lsid:faunaeur.org:taxname:407768	Paratanytarsus paralaccophilus Giłka & Paasivirta, 2008			species	Chironomidae;Chironominae;Tanytarsini;Paratanytarsus	Diptera	Chironomidae	Paratanytarsus		paralaccophilus	Giłka & Paasivirta, 2008
urn:lsid:faunaeur.org:taxname:407769	Paratanytarsus penicillatus (Goetghebuer, 1928)			species	Chironomidae;Chironominae;Tanytarsini;Paratanytarsus	Diptera	Chironomidae	Paratanytarsus		penicillatus	(Goetghebuer, 1928)
urn:lsid:faunaeur.org:taxname:407772	Paratanytarsus tenellulus (Goetghebuer, 1921)			species	Chironomidae;Chironominae;Tanytarsini;Paratanytarsus	Diptera	Chironomidae	Paratanytarsus		tenellulus	(Goetghebuer, 1921)
urn:lsid:faunaeur.org:taxname:407774	Paratanytarsus tenuis (Meigen, 1830)			species	Chironomidae;Chironominae;Tanytarsini;Paratanytarsus	Diptera	Chironomidae	Paratanytarsus		tenuis	(Meigen, 1830)
urn:lsid:faunaeur.org:taxname:407711	Rheotanytarsus Thienemann & Bause, 1913			genus	Chironomidae;Chironominae;Tanytarsini	Diptera	Chironomidae	Rheotanytarsus			Thienemann & Bause, 1913
urn:lsid:faunaeur.org:taxname:407712	Rheotanytarsus curtistylus (Goetghebuer, 1921)			species	Chironomidae;Chironominae;Tanytarsini;Rheotanytarsus	Diptera	Chironomidae	Rheotanytarsus		curtistylus	(Goetghebuer, 1921)
urn:lsid:faunaeur.org:taxname:407716	Rheotanytarsus muscicola Thienemann, 1929			species	Chironomidae;Chironominae;Tanytarsini;Rheotanytarsus	Diptera	Chironomidae	Rheotanytarsus		muscicola	Thienemann, 1929
urn:lsid:faunaeur.org:taxname:407719	Rheotanytarsus pellucidus (Walker, 1848)			species	Chironomidae;Chironominae;Tanytarsini;Rheotanytarsus	Diptera	Chironomidae	Rheotanytarsus		pellucidus	(Walker, 1848)
urn:lsid:faunaeur.org:taxname:407721	Rheotanytarsus pentapoda (Kieffer, 1909)			species	Chironomidae;Chironominae;Tanytarsini;Rheotanytarsus	Diptera	Chironomidae	Rheotanytarsus		pentapoda	(Kieffer, 1909)
urn:lsid:faunaeur.org:taxname:407723	Rheotanytarsus photophilus (Goetghebuer, 1921)			species	Chironomidae;Chironominae;Tanytarsini;Rheotanytarsus	Diptera	Chironomidae	Rheotanytarsus		photophilus	(Goetghebuer, 1921)
urn:lsid:faunaeur.org:taxname:407726	Rheotanytarsus ringei Lehmann, 1970			species	Chironomidae;Chironominae;Tanytarsini;Rheotanytarsus	Diptera	Chironomidae	Rheotanytarsus		ringei	Lehmann, 1970
urn:lsid:faunaeur.org:taxname:407543	Stempellina Thienemann & Bause, 1913			genus	Chironomidae;Chironominae;Tanytarsini	Diptera	Chironomidae	Stempellina			Thienemann & Bause, 1913
urn:lsid:faunaeur.org:taxname:407560	Stempellina almi Brundin, 1947			species	Chironomidae;Chironominae;Tanytarsini;Stempellina	Diptera	Chironomidae	Stempellina		almi	Brundin, 1947
urn:lsid:faunaeur.org:taxname:407561	Stempellina bausei (Kieffer, 1911)			species	Chironomidae;Chironominae;Tanytarsini;Stempellina	Diptera	Chironomidae	Stempellina		bausei	(Kieffer, 1911)
urn:lsid:faunaeur.org:taxname:407564	Stempellina subglabripennis (Brundin, 1947)			species	Chironomidae;Chironominae;Tanytarsini;Stempellina	Diptera	Chironomidae	Stempellina		subglabripennis	(Brundin, 1947)
urn:lsid:faunaeur.org:taxname:407565	Stempellina tervolae Giłka, 2005			species	Chironomidae;Chironominae;Tanytarsini;Stempellina	Diptera	Chironomidae	Stempellina		tervolae	Giłka, 2005
urn:lsid:faunaeur.org:taxname:407549	Stempellinella Brundin, 1947			genus	Chironomidae;Chironominae;Tanytarsini	Diptera	Chironomidae	Stempellinella			Brundin, 1947
urn:lsid:faunaeur.org:taxname:407550	Stempellinella brevis (Edwards, 1929)			species	Chironomidae;Chironominae;Tanytarsini;Stempellinella	Diptera	Chironomidae	Stempellinella		brevis	(Edwards, 1929)
urn:lsid:faunaeur.org:taxname:407553	Stempellinella edwardsi Spies & Sæther, 2004			species	Chironomidae;Chironominae;Tanytarsini;Stempellinella	Diptera	Chironomidae	Stempellinella		edwardsi	Spies & Sæther, 2004
urn:lsid:faunaeur.org:taxname:407556	Stempellinella flavidula (Edwards, 1929)			species	Chironomidae;Chironominae;Tanytarsini;Stempellinella	Diptera	Chironomidae	Stempellinella		flavidula	(Edwards, 1929)
urn:lsid:faunaeur.org:taxname:407558	Stempellinella saltuum (Goetghebuer, 1921)			species	Chironomidae;Chironominae;Tanytarsini;Stempellinella	Diptera	Chironomidae	Stempellinella		saltuum	(Goetghebuer, 1921)
urn:lsid:faunaeur.org:taxname:406860	Tanytarsus van der Wulp, 1874			genus	Chironomidae;Chironominae;Tanytarsini	Diptera	Chironomidae	Tanytarsus			van der Wulp, 1874
urn:lsid:faunaeur.org:taxname:407591	Tanytarsus aberrans Lindeberg, 1970			species	Chironomidae;Chironominae;Tanytarsini;Tanytarsus	Diptera	Chironomidae	Tanytarsus		aberrans	Lindeberg, 1970
urn:lsid:faunaeur.org:taxname:407592	Tanytarsus aculeatus Brundin, 1949			species	Chironomidae;Chironominae;Tanytarsini;Tanytarsus	Diptera	Chironomidae	Tanytarsus		aculeatus	Brundin, 1949
urn:lsid:faunaeur.org:taxname:407593	Tanytarsus anderseni Reiss & Fittkau, 1971			species	Chironomidae;Chironominae;Tanytarsini;Tanytarsus	Diptera	Chironomidae	Tanytarsus		anderseni	Reiss & Fittkau, 1971
urn:lsid:faunaeur.org:taxname:407594	Tanytarsus bathophilus Kieffer, 1911			species	Chironomidae;Chironominae;Tanytarsini;Tanytarsus	Diptera	Chironomidae	Tanytarsus		bathophilus	Kieffer, 1911
urn:lsid:faunaeur.org:taxname:407600	Tanytarsus brundini Lindeberg, 1963			species	Chironomidae;Chironominae;Tanytarsini;Tanytarsus	Diptera	Chironomidae	Tanytarsus		brundini	Lindeberg, 1963
urn:lsid:faunaeur.org:taxname:407601	Tanytarsus buchonius Reiss & Fittkau, 1971			species	Chironomidae;Chironominae;Tanytarsini;Tanytarsus	Diptera	Chironomidae	Tanytarsus		buchonius	Reiss & Fittkau, 1971
urn:lsid:faunaeur.org:taxname:407602	Tanytarsus chinyensis Goetghebuer, 1934			species	Chironomidae;Chironominae;Tanytarsini;Tanytarsus	Diptera	Chironomidae	Tanytarsus		chinyensis	Goetghebuer, 1934
urn:lsid:faunaeur.org:taxname:407604	Tanytarsus curticornis Kieffer, 1911			species	Chironomidae;Chironominae;Tanytarsini;Tanytarsus	Diptera	Chironomidae	Tanytarsus		curticornis	Kieffer, 1911
urn:lsid:faunaeur.org:taxname:407605	Tanytarsus debilis (Meigen, 1830)			species	Chironomidae;Chironominae;Tanytarsini;Tanytarsus	Diptera	Chironomidae	Tanytarsus		debilis	(Meigen, 1830)
urn:lsid:faunaeur.org:taxname:407607	Tanytarsus desertor Giłka & Paasivirta, 2007			species	Chironomidae;Chironominae;Tanytarsini;Tanytarsus	Diptera	Chironomidae	Tanytarsus		desertor	Giłka & Paasivirta, 2007
urn:lsid:faunaeur.org:taxname:407608	Tanytarsus dibranchius Kieffer, 1926			species	Chironomidae;Chironominae;Tanytarsini;Tanytarsus	Diptera	Chironomidae	Tanytarsus		dibranchius	Kieffer, 1926
urn:lsid:faunaeur.org:taxname:407610	Tanytarsus dispar Lindeberg, 1967			species	Chironomidae;Chironominae;Tanytarsini;Tanytarsus	Diptera	Chironomidae	Tanytarsus		dispar	Lindeberg, 1967
urn:lsid:faunaeur.org:taxname:407615	Tanytarsus eminulus (Walker, 1856)			species	Chironomidae;Chironominae;Tanytarsini;Tanytarsus	Diptera	Chironomidae	Tanytarsus		eminulus	(Walker, 1856)
urn:lsid:faunaeur.org:taxname:407617	Tanytarsus excavatus Edwards, 1929			species	Chironomidae;Chironominae;Tanytarsini;Tanytarsus	Diptera	Chironomidae	Tanytarsus		excavatus	Edwards, 1929
urn:lsid:faunaeur.org:taxname:407618	Tanytarsus fennicus Lindeberg, 1970			species	Chironomidae;Chironominae;Tanytarsini;Tanytarsus	Diptera	Chironomidae	Tanytarsus		fennicus	Lindeberg, 1970
urn:lsid:faunaeur.org:taxname:407631	Tanytarsus gibbosiceps Kieffer, 1922			species	Chironomidae;Chironominae;Tanytarsini;Tanytarsus	Diptera	Chironomidae	Tanytarsus		gibbosiceps	Kieffer, 1922
urn:lsid:faunaeur.org:taxname:407635	Tanytarsus glabrescens Edwards, 1929			species	Chironomidae;Chironominae;Tanytarsini;Tanytarsus	Diptera	Chironomidae	Tanytarsus		glabrescens	Edwards, 1929
urn:lsid:faunaeur.org:taxname:407636	Tanytarsus gracilentus (Holmgren, 1883)			species	Chironomidae;Chironominae;Tanytarsini;Tanytarsus	Diptera	Chironomidae	Tanytarsus		gracilentus	(Holmgren, 1883)
urn:lsid:faunaeur.org:taxname:407641	Tanytarsus gregarius Kieffer, 1909			species	Chironomidae;Chironominae;Tanytarsini;Tanytarsus	Diptera	Chironomidae	Tanytarsus		gregarius	Kieffer, 1909
urn:lsid:faunaeur.org:taxname:407644	Tanytarsus heusdensis Goetghebuer, 1923			species	Chironomidae;Chironominae;Tanytarsini;Tanytarsus	Diptera	Chironomidae	Tanytarsus		heusdensis	Goetghebuer, 1923
urn:lsid:faunaeur.org:taxname:407647	Tanytarsus inaequalis Goetghebuer, 1921			species	Chironomidae;Chironominae;Tanytarsini;Tanytarsus	Diptera	Chironomidae	Tanytarsus		inaequalis	Goetghebuer, 1921
urn:lsid:faunaeur.org:taxname:407650	Tanytarsus innarensis Brundin, 1947			species	Chironomidae;Chironominae;Tanytarsini;Tanytarsus	Diptera	Chironomidae	Tanytarsus		innarensis	Brundin, 1947
urn:lsid:faunaeur.org:taxname:407651	Tanytarsus lactescens Edwards, 1929			species	Chironomidae;Chironominae;Tanytarsini;Tanytarsus	Diptera	Chironomidae	Tanytarsus		lactescens	Edwards, 1929
urn:lsid:faunaeur.org:taxname:407652	Tanytarsus lapponicus Lindeberg, 1970			species	Chironomidae;Chironominae;Tanytarsini;Tanytarsus	Diptera	Chironomidae	Tanytarsus		lapponicus	Lindeberg, 1970
urn:lsid:faunaeur.org:taxname:407653	Tanytarsus latiforceps Edwards, 1941			species	Chironomidae;Chironominae;Tanytarsini;Tanytarsus	Diptera	Chironomidae	Tanytarsus		latiforceps	Edwards, 1941
urn:lsid:faunaeur.org:taxname:407654	Tanytarsus lestagei Goetghebuer, 1922			species	Chironomidae;Chironominae;Tanytarsini;Tanytarsus	Diptera	Chironomidae	Tanytarsus		lestagei	Goetghebuer, 1922
urn:lsid:faunaeur.org:taxname:407658	Tanytarsus longitarsis Kieffer, 1911			species	Chironomidae;Chironominae;Tanytarsini;Tanytarsus	Diptera	Chironomidae	Tanytarsus		longitarsis	Kieffer, 1911
urn:lsid:faunaeur.org:taxname:407660	Tanytarsus lugens (Kieffer, 1916)			species	Chironomidae;Chironominae;Tanytarsini;Tanytarsus	Diptera	Chironomidae	Tanytarsus		lugens	(Kieffer, 1916)
urn:lsid:faunaeur.org:taxname:407665	Tanytarsus mancospinosus Ekrem & Reiss, 1999			species	Chironomidae;Chironominae;Tanytarsini;Tanytarsus	Diptera	Chironomidae	Tanytarsus		mancospinosus	Ekrem & Reiss, 1999
urn:lsid:faunaeur.org:taxname:407666	Tanytarsus medius Reiss & Fittkau, 1971			species	Chironomidae;Chironominae;Tanytarsini;Tanytarsus	Diptera	Chironomidae	Tanytarsus		medius	Reiss & Fittkau, 1971
urn:lsid:faunaeur.org:taxname:407667	Tanytarsus mendax Kieffer, 1925			species	Chironomidae;Chironominae;Tanytarsini;Tanytarsus	Diptera	Chironomidae	Tanytarsus		mendax	Kieffer, 1925
urn:lsid:faunaeur.org:taxname:407670	Tanytarsus miriforceps (Kieffer, 1921)			species	Chironomidae;Chironominae;Tanytarsini;Tanytarsus	Diptera	Chironomidae	Tanytarsus		miriforceps	(Kieffer, 1921)
urn:lsid:faunaeur.org:taxname:407671	Tanytarsus multipunctatus Brundin, 1947			species	Chironomidae;Chironominae;Tanytarsini;Tanytarsus	Diptera	Chironomidae	Tanytarsus		multipunctatus	Brundin, 1947
urn:lsid:faunaeur.org:taxname:407672	Tanytarsus nemorosus Edwards, 1929			species	Chironomidae;Chironominae;Tanytarsini;Tanytarsus	Diptera	Chironomidae	Tanytarsus		nemorosus	Edwards, 1929
urn:lsid:faunaeur.org:taxname:407673	Tanytarsus niger Soegaard Andersen, 1937			species	Chironomidae;Chironominae;Tanytarsini;Tanytarsus	Diptera	Chironomidae	Tanytarsus		niger	Soegaard Andersen, 1937
urn:lsid:faunaeur.org:taxname:407675	Tanytarsus norvegicus (Kieffer, 1924)			species	Chironomidae;Chironominae;Tanytarsini;Tanytarsus	Diptera	Chironomidae	Tanytarsus		norvegicus	(Kieffer, 1924)
urn:lsid:faunaeur.org:taxname:407677	Tanytarsus occultus Brundin, 1949			species	Chironomidae;Chironominae;Tanytarsini;Tanytarsus	Diptera	Chironomidae	Tanytarsus		occultus	Brundin, 1949
urn:lsid:faunaeur.org:taxname:407679	Tanytarsus palettaris Verneaux, 1969			species	Chironomidae;Chironominae;Tanytarsini;Tanytarsus	Diptera	Chironomidae	Tanytarsus		palettaris	Verneaux, 1969
urn:lsid:faunaeur.org:taxname:407680	Tanytarsus pallidicornis (Walker, 1856)			species	Chironomidae;Chironominae;Tanytarsini;Tanytarsus	Diptera	Chironomidae	Tanytarsus		pallidicornis	(Walker, 1856)
urn:lsid:faunaeur.org:taxname:407686	Tanytarsus paraniger Giłka & Paasivirta, 2008			species	Chironomidae;Chironominae;Tanytarsini;Tanytarsus	Diptera	Chironomidae	Tanytarsus		paraniger	Giłka & Paasivirta, 2008
urn:lsid:faunaeur.org:taxname:407688	Tanytarsus quadridentatus Brundin, 1947			species	Chironomidae;Chironominae;Tanytarsini;Tanytarsus	Diptera	Chironomidae	Tanytarsus		quadridentatus	Brundin, 1947
urn:lsid:faunaeur.org:taxname:407689	Tanytarsus recurvatus Brundin, 1947			species	Chironomidae;Chironominae;Tanytarsini;Tanytarsus	Diptera	Chironomidae	Tanytarsus		recurvatus	Brundin, 1947
urn:lsid:faunaeur.org:taxname:407690	Tanytarsus salmelai Giłka & Paasivirta, 2009			species	Chironomidae;Chironominae;Tanytarsini;Tanytarsus	Diptera	Chironomidae	Tanytarsus		salmelai	Giłka & Paasivirta, 2009
urn:lsid:faunaeur.org:taxname:407691	Tanytarsus signatus (van der Wulp, 1859)			species	Chironomidae;Chironominae;Tanytarsini;Tanytarsus	Diptera	Chironomidae	Tanytarsus		signatus	(van der Wulp, 1859)
urn:lsid:faunaeur.org:taxname:407695	Tanytarsus smolandicus Brundin, 1947			species	Chironomidae;Chironominae;Tanytarsini;Tanytarsus	Diptera	Chironomidae	Tanytarsus		smolandicus	Brundin, 1947
urn:lsid:faunaeur.org:taxname:407696	Tanytarsus striatulus Lindeberg, 1976			species	Chironomidae;Chironominae;Tanytarsini;Tanytarsus	Diptera	Chironomidae	Tanytarsus		striatulus	Lindeberg, 1976
urn:lsid:faunaeur.org:taxname:407697	Tanytarsus sylvaticus (van der Wulp, 1859)			species	Chironomidae;Chironominae;Tanytarsini;Tanytarsus	Diptera	Chironomidae	Tanytarsus		sylvaticus	(van der Wulp, 1859)
urn:lsid:faunaeur.org:taxname:407700	Tanytarsus telmaticus Lindeberg, 1959			species	Chironomidae;Chironominae;Tanytarsini;Tanytarsus	Diptera	Chironomidae	Tanytarsus		telmaticus	Lindeberg, 1959
urn:lsid:faunaeur.org:taxname:407704	Tanytarsus trux Giłka & Paasivirta, 2007			species	Chironomidae;Chironominae;Tanytarsini;Tanytarsus	Diptera	Chironomidae	Tanytarsus		trux	Giłka & Paasivirta, 2007
urn:lsid:faunaeur.org:taxname:407705	Tanytarsus usmaensis Pagast, 1931			species	Chironomidae;Chironominae;Tanytarsini;Tanytarsus	Diptera	Chironomidae	Tanytarsus		usmaensis	Pagast, 1931
urn:lsid:faunaeur.org:taxname:407706	Tanytarsus verralli Goetghebuer, 1928			species	Chironomidae;Chironominae;Tanytarsini;Tanytarsus	Diptera	Chironomidae	Tanytarsus		verralli	Goetghebuer, 1928
urn:lsid:faunaeur.org:taxname:407707	Tanytarsus volgensis Miseiko, 1967			species	Chironomidae;Chironominae;Tanytarsini;Tanytarsus	Diptera	Chironomidae	Tanytarsus		volgensis	Miseiko, 1967
urn:lsid:faunaeur.org:taxname:407574	Virgatanytarsus Pinder, 1982			genus	Chironomidae;Chironominae;Tanytarsini	Diptera	Chironomidae	Virgatanytarsus			Pinder, 1982
urn:lsid:faunaeur.org:taxname:407578	Virgatanytarsus arduennensis (Goetghebuer, 1922)			species	Chironomidae;Chironominae;Tanytarsini;Virgatanytarsus	Diptera	Chironomidae	Virgatanytarsus		arduennensis	(Goetghebuer, 1922)
urn:lsid:faunaeur.org:taxname:407538	Zavrelia Kieffer, Thienemann & Bause, 1913			genus	Chironomidae;Chironominae;Tanytarsini	Diptera	Chironomidae	Zavrelia			Kieffer, Thienemann & Bause, 1913
urn:lsid:faunaeur.org:taxname:407540	Zavrelia pentatoma Kieffer & Bause, 1913			species	Chironomidae;Chironominae;Tanytarsini;Zavrelia	Diptera	Chironomidae	Zavrelia		pentatoma	Kieffer & Bause, 1913
	Simuliidae Newman, 1834			family		Diptera	Simuliidae				Newman, 1834
	Simuliinae Newman, 1834			subfamily	Simuliidae	Diptera	Simuliidae				Newman, 1834
	Prosimuliini Enderlein, 1921			tribe	Simuliidae;Simuliinae	Diptera	Simuliidae				Enderlein, 1921
urn:lsid:faunaeur.org:taxname:219380	Helodon Enderlein, 1921			genus	Simuliidae;Simuliinae;Prosimuliini	Diptera	Simuliidae	Helodon			Enderlein, 1921
urn:lsid:faunaeur.org:taxname:219382	Helodon ferrugineus (Wahlberg, 1844)			species	Simuliidae;Simuliinae;Prosimuliini;Helodon	Diptera	Simuliidae	Helodon		ferrugineus	(Wahlberg, 1844)
urn:lsid:faunaeur.org:taxname:219379	Prosimulium Roubaud, 1906			genus	Simuliidae;Simuliinae;Prosimuliini	Diptera	Simuliidae	Prosimulium			Roubaud, 1906
urn:lsid:faunaeur.org:taxname:219389	Prosimulium hirtipes (Fries, 1824)			species	Simuliidae;Simuliinae;Prosimuliini;Prosimulium	Diptera	Simuliidae	Prosimulium		hirtipes	(Fries, 1824)
urn:lsid:faunaeur.org:taxname:219394	Prosimulium luganicum Rubtsov, 1956			species	Simuliidae;Simuliinae;Prosimuliini;Prosimulium	Diptera	Simuliidae	Prosimulium		luganicum	Rubtsov, 1956
urn:lsid:faunaeur.org:taxname:219395	Prosimulium macropyga (Lundström, 1911)			species	Simuliidae;Simuliinae;Prosimuliini;Prosimulium	Diptera	Simuliidae	Prosimulium		macropyga	(Lundström, 1911)
urn:lsid:faunaeur.org:taxname:219401	Prosimulium ursinum (Edwards, 1935)			species	Simuliidae;Simuliinae;Prosimuliini;Prosimulium	Diptera	Simuliidae	Prosimulium		ursinum	(Edwards, 1935)
	Simuliini Newman, 1834			tribe	Simuliidae;Simuliinae	Diptera	Simuliidae				Newman, 1834
urn:lsid:faunaeur.org:taxname:219353	Cnephia Enderlein, 1921			genus	Simuliidae;Simuliinae;Simuliini	Diptera	Simuliidae	Cnephia			Enderlein, 1921
urn:lsid:faunaeur.org:taxname:219354	Cnephia eremites Shewell, 1952			species	Simuliidae;Simuliinae;Simuliini;Cnephia	Diptera	Simuliidae	Cnephia		eremites	Shewell, 1952
urn:lsid:faunaeur.org:taxname:219357	Cnephia pallipes (Fries, 1824)			species	Simuliidae;Simuliinae;Simuliini;Cnephia	Diptera	Simuliidae	Cnephia		pallipes	(Fries, 1824)
urn:lsid:faunaeur.org:taxname:219359	Greniera Doby & David, 1959			genus	Simuliidae;Simuliinae;Simuliini	Diptera	Simuliidae	Greniera			Doby & David, 1959
urn:lsid:faunaeur.org:taxname:219362	Greniera ivanovae Ivashchenko, 1970			species	Simuliidae;Simuliinae;Simuliini;Greniera	Diptera	Simuliidae	Greniera		ivanovae	Ivashchenko, 1970
urn:lsid:faunaeur.org:taxname:219364	Metacnephia Crosskey, 1969			genus	Simuliidae;Simuliinae;Simuliini	Diptera	Simuliidae	Metacnephia			Crosskey, 1969
urn:lsid:faunaeur.org:taxname:219375	Metacnephia bilineata (Rubtsov, 1940)			species	Simuliidae;Simuliinae;Simuliini;Metacnephia	Diptera	Simuliidae	Metacnephia		bilineata	(Rubtsov, 1940)
urn:lsid:faunaeur.org:taxname:219372	Metacnephia lyra (Lundström, 1911)			species	Simuliidae;Simuliinae;Simuliini;Metacnephia	Diptera	Simuliidae	Metacnephia		lyra	(Lundström, 1911)
urn:lsid:faunaeur.org:taxname:219377	Metacnephia tredecimata (Edwards, 1920)			species	Simuliidae;Simuliinae;Simuliini;Metacnephia	Diptera	Simuliidae	Metacnephia		tredecimata	(Edwards, 1920)
urn:lsid:faunaeur.org:taxname:219356	Simulium Latreille, 1802			genus	Simuliidae;Simuliinae;Simuliini	Diptera	Simuliidae	Simulium			Latreille, 1802
urn:lsid:faunaeur.org:taxname:219402	Simulium(Boophthora) Enderlein, 1921			subgenus	Simuliidae;Simuliinae;Simuliini;Simulium	Diptera	Simuliidae	Simulium	Simulium(Boophthora)		Enderlein, 1921
urn:lsid:faunaeur.org:taxname:219403	Simulium erythrocephalum (De Geer, 1776)			species	Simuliidae;Simuliinae;Simuliini;Simulium;Simulium(Boophthora)	Diptera	Simuliidae	Simulium	Simulium(Boophthora)	erythrocephalum	(De Geer, 1776)
urn:lsid:faunaeur.org:taxname:219407	Simulium(Eusimulium) Roubaud, 1906			subgenus	Simuliidae;Simuliinae;Simuliini;Simulium	Diptera	Simuliidae	Simulium	Simulium(Eusimulium)		Roubaud, 1906
urn:lsid:faunaeur.org:taxname:219408	Simulium angustipes Edwards, 1915			species	Simuliidae;Simuliinae;Simuliini;Simulium;Simulium(Eusimulium)	Diptera	Simuliidae	Simulium	Simulium(Eusimulium)	angustipes	Edwards, 1915
urn:lsid:faunaeur.org:taxname:219411	Simulium aureum Fries, 1824			species	Simuliidae;Simuliinae;Simuliini;Simulium;Simulium(Eusimulium)	Diptera	Simuliidae	Simulium	Simulium(Eusimulium)	aureum	Fries, 1824
urn:lsid:faunaeur.org:taxname:219421	Simulium velutinum (Santos Abreu, 1922)			species	Simuliidae;Simuliinae;Simuliini;Simulium;Simulium(Eusimulium)	Diptera	Simuliidae	Simulium	Simulium(Eusimulium)	velutinum	(Santos Abreu, 1922)
	Simulium(Boreosimulium) Rubzov & Yankovsky, 1982			subgenus	Simuliidae;Simuliinae;Simuliini;Simulium	Diptera	Simuliidae	Simulium	Simulium(Boreosimulium)		Rubzov & Yankovsky, 1982
urn:lsid:faunaeur.org:taxname:219425	Simulium annulus (Lundström, 1911)			species	Simuliidae;Simuliinae;Simuliini;Simulium;Simulium(Boreosimulium)	Diptera	Simuliidae	Simulium	Simulium(Boreosimulium)	annulus	(Lundström, 1911)
urn:lsid:faunaeur.org:taxname:219427	Simulium baffinense Twinn, 1936			species	Simuliidae;Simuliinae;Simuliini;Simulium;Simulium(Boreosimulium)	Diptera	Simuliidae	Simulium	Simulium(Boreosimulium)	baffinense	Twinn, 1936
urn:lsid:faunaeur.org:taxname:219428	Simulium crassum (Rubtsov, 1956)			species	Simuliidae;Simuliinae;Simuliini;Simulium;Simulium(Boreosimulium)	Diptera	Simuliidae	Simulium	Simulium(Boreosimulium)	crassum	(Rubtsov, 1956)
urn:lsid:faunaeur.org:taxname:219422	Simulium(Hellichiella) Rivosecchi & Cardinali, 1975			subgenus	Simuliidae;Simuliinae;Simuliini;Simulium	Diptera	Simuliidae	Simulium	Simulium(Hellichiella)		Rivosecchi & Cardinali, 1975
urn:lsid:faunaeur.org:taxname:219430	Simulium dogieli (Rubtsov, 1956)			species	Simuliidae;Simuliinae;Simuliini;Simulium;Simulium(Hellichiella)	Diptera	Simuliidae	Simulium	Simulium(Hellichiella)	dogieli	(Rubtsov, 1956)
urn:lsid:faunaeur.org:taxname:219432	Simulium latipes (Meigen, 1804)			species	Simuliidae;Simuliinae;Simuliini;Simulium;Simulium(Hellichiella)	Diptera	Simuliidae	Simulium	Simulium(Hellichiella)	latipes	(Meigen, 1804)
urn:lsid:faunaeur.org:taxname:219439	Simulium usovae (Golini, 1987)			species	Simuliidae;Simuliinae;Simuliini;Simulium;Simulium(Hellichiella)	Diptera	Simuliidae	Simulium	Simulium(Hellichiella)	usovae	(Golini, 1987)
urn:lsid:faunaeur.org:taxname:219443	Simulium(Nevermannia) Enderlein, 1921			subgenus	Simuliidae;Simuliinae;Simuliini;Simulium	Diptera	Simuliidae	Simulium	Simulium(Nevermannia)		Enderlein, 1921
urn:lsid:faunaeur.org:taxname:219445	Simulium angustitarse (Lundström, 1911)			species	Simuliidae;Simuliinae;Simuliini;Simulium;Simulium(Nevermannia)	Diptera	Simuliidae	Simulium	Simulium(Nevermannia)	angustitarse	(Lundström, 1911)
urn:lsid:faunaeur.org:taxname:219447	Simulium beltukovae (Rubtsov, 1956)			species	Simuliidae;Simuliinae;Simuliini;Simulium;Simulium(Nevermannia)	Diptera	Simuliidae	Simulium	Simulium(Nevermannia)	beltukovae	(Rubtsov, 1956)
urn:lsid:faunaeur.org:taxname:219449	Simulium bicorne Dorogostaisky, Rubtsov & Vlasenko, 1935			species	Simuliidae;Simuliinae;Simuliini;Simulium;Simulium(Nevermannia)	Diptera	Simuliidae	Simulium	Simulium(Nevermannia)	bicorne	Dorogostaisky, Rubtsov & Vlasenko, 1935
urn:lsid:faunaeur.org:taxname:219458	Simulium cryophilum (Rubtsov, 1959)			species	Simuliidae;Simuliinae;Simuliini;Simulium;Simulium(Nevermannia)	Diptera	Simuliidae	Simulium	Simulium(Nevermannia)	cryophilum	(Rubtsov, 1959)
urn:lsid:faunaeur.org:taxname:219459	Simulium curvans (Rubtsov & Carlsson, 1965)			species	Simuliidae;Simuliinae;Simuliini;Simulium;Simulium(Nevermannia)	Diptera	Simuliidae	Simulium	Simulium(Nevermannia)	curvans	(Rubtsov & Carlsson, 1965)
urn:lsid:faunaeur.org:taxname:219460	Simulium dendrofilum (Patrusheva, 1962)			species	Simuliidae;Simuliinae;Simuliini;Simulium;Simulium(Nevermannia)	Diptera	Simuliidae	Simulium	Simulium(Nevermannia)	dendrofilum	(Patrusheva, 1962)
urn:lsid:faunaeur.org:taxname:219468	Simulium fontinale Radzivilovskaya, 1948			species	Simuliidae;Simuliinae;Simuliini;Simulium;Simulium(Nevermannia)	Diptera	Simuliidae	Simulium	Simulium(Nevermannia)	fontinale	Radzivilovskaya, 1948
urn:lsid:faunaeur.org:taxname:219474	Simulium juxtacrenobium Bass & Brockhouse, 1990			species	Simuliidae;Simuliinae;Simuliini;Simulium;Simulium(Nevermannia)	Diptera	Simuliidae	Simulium	Simulium(Nevermannia)	juxtacrenobium	Bass & Brockhouse, 1990
urn:lsid:faunaeur.org:taxname:219478	Simulium lundstromi (Enderlein, 1921)			species	Simuliidae;Simuliinae;Simuliini;Simulium;Simulium(Nevermannia)	Diptera	Simuliidae	Simulium	Simulium(Nevermannia)	lundstromi	(Enderlein, 1921)
urn:lsid:faunaeur.org:taxname:219487	Simulium silvestre (Rubtsov, 1956)			species	Simuliidae;Simuliinae;Simuliini;Simulium;Simulium(Nevermannia)	Diptera	Simuliidae	Simulium	Simulium(Nevermannia)	silvestre	(Rubtsov, 1956)
urn:lsid:faunaeur.org:taxname:219492	Simulium vernum Macquart, 1826			species	Simuliidae;Simuliinae;Simuliini;Simulium;Simulium(Nevermannia)	Diptera	Simuliidae	Simulium	Simulium(Nevermannia)	vernum	Macquart, 1826
urn:lsid:faunaeur.org:taxname:219508	Simulium(Schoenbaueria) Enderlein, 1921			subgenus	Simuliidae;Simuliinae;Simuliini;Simulium	Diptera	Simuliidae	Simulium	Simulium(Schoenbaueria)		Enderlein, 1921
urn:lsid:faunaeur.org:taxname:219513	Simulium pusillum Fries, 1824			species	Simuliidae;Simuliinae;Simuliini;Simulium;Simulium(Schoenbaueria)	Diptera	Simuliidae	Simulium	Simulium(Schoenbaueria)	pusillum	Fries, 1824
urn:lsid:faunaeur.org:taxname:219518	Simulium subpusillum Rubtsov, 1940			species	Simuliidae;Simuliinae;Simuliini;Simulium;Simulium(Schoenbaueria)	Diptera	Simuliidae	Simulium	Simulium(Schoenbaueria)	subpusillum	Rubtsov, 1940
urn:lsid:faunaeur.org:taxname:219519	Simulium(Simulium) Latreille, 1802			subgenus	Simuliidae;Simuliinae;Simuliini;Simulium	Diptera	Simuliidae	Simulium	Simulium(Simulium)		Latreille, 1802
urn:lsid:faunaeur.org:taxname:219521	Simulium annulitarse Zetterstedt, 1838			species	Simuliidae;Simuliinae;Simuliini;Simulium;Simulium(Simulium)	Diptera	Simuliidae	Simulium	Simulium(Simulium)	annulitarse	Zetterstedt, 1838
urn:lsid:faunaeur.org:taxname:219523	Simulium argyreatum Meigen, 1838			species	Simuliidae;Simuliinae;Simuliini;Simulium;Simulium(Simulium)	Diptera	Simuliidae	Simulium	Simulium(Simulium)	argyreatum	Meigen, 1838
urn:lsid:faunaeur.org:taxname:219545	Simulium frigidum Rubtsov, 1940			species	Simuliidae;Simuliinae;Simuliini;Simulium;Simulium(Simulium)	Diptera	Simuliidae	Simulium	Simulium(Simulium)	frigidum	Rubtsov, 1940
urn:lsid:faunaeur.org:taxname:219551	Simulium intermedium Roubaud, 1906			species	Simuliidae;Simuliinae;Simuliini;Simulium;Simulium(Simulium)	Diptera	Simuliidae	Simulium	Simulium(Simulium)	intermedium	Roubaud, 1906
urn:lsid:faunaeur.org:taxname:219560	Simulium longipalpe Beltyukova, 1955			species	Simuliidae;Simuliinae;Simuliini;Simulium;Simulium(Simulium)	Diptera	Simuliidae	Simulium	Simulium(Simulium)	longipalpe	Beltyukova, 1955
	Simulium monticola Friederichs, 1920			species	Simuliidae;Simuliinae;Simuliini;Simulium;Simulium(Simulium)	Diptera	Simuliidae	Simulium	Simulium(Simulium)	monticola	Friederichs, 1920		urn:lsid:luomus.fi:taxonconcept:219563
urn:lsid:faunaeur.org:taxname:219565	Simulium morsitans Edwards, 1915			species	Simuliidae;Simuliinae;Simuliini;Simulium;Simulium(Simulium)	Diptera	Simuliidae	Simulium	Simulium(Simulium)	morsitans	Edwards, 1915
urn:lsid:faunaeur.org:taxname:219566	Simulium murmanum Enderlein, 1935			species	Simuliidae;Simuliinae;Simuliini;Simulium;Simulium(Simulium)	Diptera	Simuliidae	Simulium	Simulium(Simulium)	murmanum	Enderlein, 1935
urn:lsid:faunaeur.org:taxname:219568	Simulium noelleri Friederichs, 1920			species	Simuliidae;Simuliinae;Simuliini;Simulium;Simulium(Simulium)	Diptera	Simuliidae	Simulium	Simulium(Simulium)	noelleri	Friederichs, 1920
urn:lsid:faunaeur.org:taxname:219569	Simulium ornatum Meigen, 1818			species	Simuliidae;Simuliinae;Simuliini;Simulium;Simulium(Simulium)	Diptera	Simuliidae	Simulium	Simulium(Simulium)	ornatum	Meigen, 1818
urn:lsid:faunaeur.org:taxname:219570	Simulium paramorsitans Rubtsov, 1956			species	Simuliidae;Simuliinae;Simuliini;Simulium;Simulium(Simulium)	Diptera	Simuliidae	Simulium	Simulium(Simulium)	paramorsitans	Rubtsov, 1956
urn:lsid:faunaeur.org:taxname:219575	Simulium posticatum Meigen, 1838			species	Simuliidae;Simuliinae;Simuliini;Simulium;Simulium(Simulium)	Diptera	Simuliidae	Simulium	Simulium(Simulium)	posticatum	Meigen, 1838
urn:lsid:faunaeur.org:taxname:219577	Simulium reptans (Linnaeus, 1758)			species	Simuliidae;Simuliinae;Simuliini;Simulium;Simulium(Simulium)	Diptera	Simuliidae	Simulium	Simulium(Simulium)	reptans	(Linnaeus, 1758)
urn:lsid:faunaeur.org:taxname:219579	Simulium rostratum (Lundström, 1911)			species	Simuliidae;Simuliinae;Simuliini;Simulium;Simulium(Simulium)	Diptera	Simuliidae	Simulium	Simulium(Simulium)	rostratum	(Lundström, 1911)
urn:lsid:faunaeur.org:taxname:219581	Simulium rubtzovi Smart, 1945			species	Simuliidae;Simuliinae;Simuliini;Simulium;Simulium(Simulium)	Diptera	Simuliidae	Simulium	Simulium(Simulium)	rubtzovi	Smart, 1945
urn:lsid:faunaeur.org:taxname:219592	Simulium transiens Rubtsov, 1940			species	Simuliidae;Simuliinae;Simuliini;Simulium;Simulium(Simulium)	Diptera	Simuliidae	Simulium	Simulium(Simulium)	transiens	Rubtsov, 1940
urn:lsid:faunaeur.org:taxname:219594	Simulium truncatum (Lundström, 1911)			species	Simuliidae;Simuliinae;Simuliini;Simulium;Simulium(Simulium)	Diptera	Simuliidae	Simulium	Simulium(Simulium)	truncatum	(Lundström, 1911)
urn:lsid:faunaeur.org:taxname:219595	Simulium tuberosum (Lundström, 1911)			species	Simuliidae;Simuliinae;Simuliini;Simulium;Simulium(Simulium)	Diptera	Simuliidae	Simulium	Simulium(Simulium)	tuberosum	(Lundström, 1911)
urn:lsid:faunaeur.org:taxname:219596	Simulium tumulosum Rubtsov, 1956			species	Simuliidae;Simuliinae;Simuliini;Simulium;Simulium(Simulium)	Diptera	Simuliidae	Simulium	Simulium(Simulium)	tumulosum	Rubtsov, 1956
	Simulium vulgare Dorogostaisky, Rubtsov & Vlasenko, 1935			species	Simuliidae;Simuliinae;Simuliini;Simulium;Simulium(Simulium)	Diptera	Simuliidae	Simulium	Simulium(Simulium)	vulgare	Dorogostaisky, Rubtsov & Vlasenko, 1935
urn:lsid:faunaeur.org:taxname:219603	Simulium(Wilhelmia) Enderlein, 1921			subgenus	Simuliidae;Simuliinae;Simuliini;Simulium	Diptera	Simuliidae	Simulium	Simulium(Wilhelmia)		Enderlein, 1921
urn:lsid:faunaeur.org:taxname:219608	Simulium equinum (Linnaeus, 1758)			species	Simuliidae;Simuliinae;Simuliini;Simulium;Simulium(Wilhelmia)	Diptera	Simuliidae	Simulium	Simulium(Wilhelmia)	equinum	(Linnaeus, 1758)
urn:lsid:faunaeur.org:taxname:219429	Stegopterna Enderlein, 1930			genus	Simuliidae;Simuliinae;Simuliini	Diptera	Simuliidae	Stegopterna			Enderlein, 1930
urn:lsid:faunaeur.org:taxname:219616	Stegopterna trigonium (Lundström, 1911)			species	Simuliidae;Simuliinae;Simuliini;Stegopterna	Diptera	Simuliidae	Stegopterna		trigonium	(Lundström, 1911)
	Chaoboridae Newman, 1834			family		Diptera	Chaoboridae				Newman, 1834
urn:lsid:faunaeur.org:taxname:192815	Chaoborus Lichtenstein, 1800			genus	Chaoboridae	Diptera	Chaoboridae	Chaoborus			Lichtenstein, 1800
urn:lsid:faunaeur.org:taxname:192818	Chaoborus(Chaoborus) Lichtenstein, 1800			subgenus	Chaoboridae;Chaoborus	Diptera	Chaoboridae	Chaoborus	Chaoborus(Chaoborus)		Lichtenstein, 1800
urn:lsid:faunaeur.org:taxname:192819	Chaoborus crystallinus (De Geer, 1776)			species	Chaoboridae;Chaoborus;Chaoborus(Chaoborus)	Diptera	Chaoboridae	Chaoborus	Chaoborus(Chaoborus)	crystallinus	(De Geer, 1776)
urn:lsid:faunaeur.org:taxname:192830	Chaoborus flavicans (Meigen, 1830)			species	Chaoboridae;Chaoborus;Chaoborus(Chaoborus)	Diptera	Chaoboridae	Chaoborus	Chaoborus(Chaoborus)	flavicans	(Meigen, 1830)
urn:lsid:faunaeur.org:taxname:192832	Chaoborus obscuripes (van der Wulp, 1859)			species	Chaoboridae;Chaoborus;Chaoborus(Chaoborus)	Diptera	Chaoboridae	Chaoborus	Chaoborus(Chaoborus)	obscuripes	(van der Wulp, 1859)
urn:lsid:faunaeur.org:taxname:192833	Chaoborus(Peusomyia) Sæther, 1970			subgenus	Chaoboridae;Chaoborus	Diptera	Chaoboridae	Chaoborus	Chaoborus(Peusomyia)		Sæther, 1970
urn:lsid:faunaeur.org:taxname:192834	Chaoborus pallidus (Fabricius, 1794)			species	Chaoboridae;Chaoborus;Chaoborus(Peusomyia)	Diptera	Chaoboridae	Chaoborus	Chaoborus(Peusomyia)	pallidus	(Fabricius, 1794)
urn:lsid:faunaeur.org:taxname:192835	Chaoborus(Schadanophasma) Dyar & Shannon, 1924			subgenus	Chaoboridae;Chaoborus	Diptera	Chaoboridae	Chaoborus	Chaoborus(Schadanophasma)		Dyar & Shannon, 1924
urn:lsid:faunaeur.org:taxname:192836	Chaoborus nyblaei (Zetterstedt, 1838)			species	Chaoboridae;Chaoborus;Chaoborus(Schadanophasma)	Diptera	Chaoboridae	Chaoborus	Chaoborus(Schadanophasma)	nyblaei	(Zetterstedt, 1838)
urn:lsid:faunaeur.org:taxname:192837	Cryophila Edwards, 1930			genus	Chaoboridae	Diptera	Chaoboridae	Cryophila			Edwards, 1930
urn:lsid:faunaeur.org:taxname:192839	Cryophila lapponica (Martini, 1928)			species	Chaoboridae;Cryophila	Diptera	Chaoboridae	Cryophila		lapponica	(Martini, 1928)
urn:lsid:faunaeur.org:taxname:192838	Mochlonyx Loew, 1844			genus	Chaoboridae	Diptera	Chaoboridae	Mochlonyx			Loew, 1844
urn:lsid:faunaeur.org:taxname:192840	Mochlonyx fuliginosus Felt, 1905			species	Chaoboridae;Mochlonyx	Diptera	Chaoboridae	Mochlonyx		fuliginosus	Felt, 1905
urn:lsid:faunaeur.org:taxname:192844	Mochlonyx velutinus (Ruthe, 1831)			species	Chaoboridae;Mochlonyx	Diptera	Chaoboridae	Mochlonyx		velutinus	(Ruthe, 1831)
	Dixidae Schiner, 1868			family		Diptera	Dixidae				Schiner, 1868
urn:lsid:faunaeur.org:taxname:135089	Dixa Meigen, 1818			genus	Dixidae	Diptera	Dixidae	Dixa			Meigen, 1818
urn:lsid:faunaeur.org:taxname:135092	Dixa dilatata Strobl, 1900			species	Dixidae;Dixa	Diptera	Dixidae	Dixa		dilatata	Strobl, 1900
urn:lsid:faunaeur.org:taxname:135099	Dixa nebulosa Meigen, 1830			species	Dixidae;Dixa	Diptera	Dixidae	Dixa		nebulosa	Meigen, 1830
urn:lsid:faunaeur.org:taxname:135104	Dixa puberula Loew, 1849			species	Dixidae;Dixa	Diptera	Dixidae	Dixa		puberula	Loew, 1849
urn:lsid:faunaeur.org:taxname:135107	Dixa submaculata Edwards, 1920			species	Dixidae;Dixa	Diptera	Dixidae	Dixa		submaculata	Edwards, 1920
urn:lsid:faunaeur.org:taxname:135113	Dixella Dyar & Shannon, 1924			genus	Dixidae	Diptera	Dixidae	Dixella			Dyar & Shannon, 1924
urn:lsid:faunaeur.org:taxname:135116	Dixella aestivalis (Meigen, 1818)			species	Dixidae;Dixella	Diptera	Dixidae	Dixella		aestivalis	(Meigen, 1818)
urn:lsid:faunaeur.org:taxname:135119	Dixella amphibia (De Geer, 1776)			species	Dixidae;Dixella	Diptera	Dixidae	Dixella		amphibia	(De Geer, 1776)
urn:lsid:faunaeur.org:taxname:135126	Dixella autumnalis (Meigen, 1838)			species	Dixidae;Dixella	Diptera	Dixidae	Dixella		autumnalis	(Meigen, 1838)
urn:lsid:faunaeur.org:taxname:135091	Dixella borealis (Martini, 1928)			species	Dixidae;Dixella	Diptera	Dixidae	Dixella		borealis	(Martini, 1928)
urn:lsid:faunaeur.org:taxname:135131	Dixella dyari (Garret, 1924)			species	Dixidae;Dixella	Diptera	Dixidae	Dixella		dyari	(Garret, 1924)
urn:lsid:faunaeur.org:taxname:135132	Dixella filicornis (Edwards, 1926)			species	Dixidae;Dixella	Diptera	Dixidae	Dixella		filicornis	(Edwards, 1926)
urn:lsid:faunaeur.org:taxname:135136	Dixella hyperborea (Bergroth, 1889)			species	Dixidae;Dixella	Diptera	Dixidae	Dixella		hyperborea	(Bergroth, 1889)
urn:lsid:faunaeur.org:taxname:135138	Dixella laeta (Loew, 1849)			species	Dixidae;Dixella	Diptera	Dixidae	Dixella		laeta	(Loew, 1849)
urn:lsid:faunaeur.org:taxname:135144	Dixella naevia (Peus, 1934)			species	Dixidae;Dixella	Diptera	Dixidae	Dixella		naevia	(Peus, 1934)
urn:lsid:faunaeur.org:taxname:135145	Dixella nigra (Staeger, 1840)			species	Dixidae;Dixella	Diptera	Dixidae	Dixella		nigra	(Staeger, 1840)
urn:lsid:faunaeur.org:taxname:135147	Dixella obscura (Loew, 1849)			species	Dixidae;Dixella	Diptera	Dixidae	Dixella		obscura	(Loew, 1849)
urn:lsid:faunaeur.org:taxname:135149	Dixella serotina (Meigen, 1818)			species	Dixidae;Dixella	Diptera	Dixidae	Dixella		serotina	(Meigen, 1818)
	Thaumaleidae Bezzi, 1913			family		Diptera	Thaumaleidae				Bezzi, 1913
urn:lsid:faunaeur.org:taxname:145407	Thaumalea Ruthe, 1831			genus	Thaumaleidae	Diptera	Thaumaleidae	Thaumalea			Ruthe, 1831
urn:lsid:faunaeur.org:taxname:145487	Thaumalea truncata Edwards, 1929			species	Thaumaleidae;Thaumalea	Diptera	Thaumaleidae	Thaumalea		truncata	Edwards, 1929
	Culicidae Meigen, 1818			family		Diptera	Culicidae				Meigen, 1818
	Anophelinae Grassi, 1900			subfamily	Culicidae	Diptera	Culicidae				Grassi, 1900
urn:lsid:faunaeur.org:taxname:135032	Anopheles Meigen, 1818			genus	Culicidae;Anophelinae	Diptera	Culicidae	Anopheles			Meigen, 1818
urn:lsid:faunaeur.org:taxname:135033	Anopheles(Anopheles) Meigen, 1818			subgenus	Culicidae;Anophelinae;Anopheles	Diptera	Culicidae	Anopheles	Anopheles(Anopheles)		Meigen, 1818
urn:lsid:faunaeur.org:taxname:135036	Anopheles beklemishevi Stegni & Kabanova, 1976			species	Culicidae;Anophelinae;Anopheles;Anopheles(Anopheles)	Diptera	Culicidae	Anopheles	Anopheles(Anopheles)	beklemishevi	Stegni & Kabanova, 1976
urn:lsid:faunaeur.org:taxname:135037	Anopheles claviger (Meigen, 1804)			species	Culicidae;Anophelinae;Anopheles;Anopheles(Anopheles)	Diptera	Culicidae	Anopheles	Anopheles(Anopheles)	claviger	(Meigen, 1804)
urn:lsid:faunaeur.org:taxname:135043	Anopheles messeae Falleroni, 1926			species	Culicidae;Anophelinae;Anopheles;Anopheles(Anopheles)	Diptera	Culicidae	Anopheles	Anopheles(Anopheles)	messeae	Falleroni, 1926
	Culicinae Meigen, 1818			subfamily	Culicidae	Diptera	Culicidae				Meigen, 1818
urn:lsid:faunaeur.org:taxname:134917	Aedes Meigen, 1818			genus	Culicidae;Culicinae	Diptera	Culicidae	Aedes			Meigen, 1818
urn:lsid:faunaeur.org:taxname:134966	Aedes(Aedes) Meigen, 1818			subgenus	Culicidae;Culicinae;Aedes	Diptera	Culicidae	Aedes	Aedes(Aedes)		Meigen, 1818
urn:lsid:faunaeur.org:taxname:134967	Aedes cinereus Meigen, 1818			species	Culicidae;Culicinae;Aedes;Aedes(Aedes)	Diptera	Culicidae	Aedes	Aedes(Aedes)	cinereus	Meigen, 1818
urn:lsid:faunaeur.org:taxname:134971	Aedes(Aedimorphus) Theobald, 1903			subgenus	Culicidae;Culicinae;Aedes	Diptera	Culicidae	Aedes	Aedes(Aedimorphus)		Theobald, 1903
urn:lsid:faunaeur.org:taxname:134972	Aedes vexans (Meigen, 1830)			species	Culicidae;Culicinae;Aedes;Aedes(Aedimorphus)	Diptera	Culicidae	Aedes	Aedes(Aedimorphus)	vexans	(Meigen, 1830)
urn:lsid:faunaeur.org:taxname:135019	Coquillettidia Dyar, 1905			genus	Culicidae;Culicinae	Diptera	Culicidae	Coquillettidia			Dyar, 1905
urn:lsid:faunaeur.org:taxname:135020	Coquillettidia(Coquillettidia) Dyar, 1905			subgenus	Culicidae;Culicinae;Coquillettidia	Diptera	Culicidae	Coquillettidia	Coquillettidia(Coquillettidia)		Dyar, 1905
urn:lsid:faunaeur.org:taxname:135023	Coquillettidia richiardii (Ficalbi, 1889)			species	Culicidae;Culicinae;Coquillettidia;Coquillettidia(Coquillettidia)	Diptera	Culicidae	Coquillettidia	Coquillettidia(Coquillettidia)	richiardii	(Ficalbi, 1889)
urn:lsid:faunaeur.org:taxname:130922	Culex Linnaeus, 1758			genus	Culicidae;Culicinae	Diptera	Culicidae	Culex			Linnaeus, 1758
urn:lsid:faunaeur.org:taxname:134983	Culex(Culex) Linnaeus, 1758			subgenus	Culicidae;Culicinae;Culex	Diptera	Culicidae	Culex	Culex(Culex)		Linnaeus, 1758
urn:lsid:faunaeur.org:taxname:134988	Culex pipiens Linnaeus, 1758			species	Culicidae;Culicinae;Culex;Culex(Culex)	Diptera	Culicidae	Culex	Culex(Culex)	pipiens	Linnaeus, 1758
urn:lsid:faunaeur.org:taxname:134990	Culex torrentium Martini, 1925			species	Culicidae;Culicinae;Culex;Culex(Culex)	Diptera	Culicidae	Culex	Culex(Culex)	torrentium	Martini, 1925
urn:lsid:faunaeur.org:taxname:134996	Culex(Neoculex) Dyar, 1905			subgenus	Culicidae;Culicinae;Culex	Diptera	Culicidae	Culex	Culex(Neoculex)		Dyar, 1905
urn:lsid:faunaeur.org:taxname:134999	Culex territans Walker, 1856			species	Culicidae;Culicinae;Culex;Culex(Neoculex)	Diptera	Culicidae	Culex	Culex(Neoculex)	territans	Walker, 1856
urn:lsid:faunaeur.org:taxname:135001	Culiseta Felt, 1904			genus	Culicidae;Culicinae	Diptera	Culicidae	Culiseta			Felt, 1904
urn:lsid:faunaeur.org:taxname:135004	Culiseta(Culicella) Felt, 1904			subgenus	Culicidae;Culicinae;Culiseta	Diptera	Culicidae	Culiseta	Culiseta(Culicella)		Felt, 1904
urn:lsid:faunaeur.org:taxname:135008	Culiseta morsitans (Theobald, 1901)			species	Culicidae;Culicinae;Culiseta;Culiseta(Culicella)	Diptera	Culicidae	Culiseta	Culiseta(Culicella)	morsitans	(Theobald, 1901)
urn:lsid:faunaeur.org:taxname:135010	Culiseta ochroptera Peus, 1935			species	Culicidae;Culicinae;Culiseta;Culiseta(Culicella)	Diptera	Culicidae	Culiseta	Culiseta(Culicella)	ochroptera	Peus, 1935
urn:lsid:faunaeur.org:taxname:135011	Culiseta(Culiseta) Felt, 1904			subgenus	Culicidae;Culicinae;Culiseta	Diptera	Culicidae	Culiseta	Culiseta(Culiseta)		Felt, 1904
urn:lsid:faunaeur.org:taxname:135012	Culiseta alaskaensis (Ludlow, 1906)			species	Culicidae;Culicinae;Culiseta;Culiseta(Culiseta)	Diptera	Culicidae	Culiseta	Culiseta(Culiseta)	alaskaensis	(Ludlow, 1906)
urn:lsid:faunaeur.org:taxname:135013	Culiseta annulata (Schrank, 1776)			species	Culicidae;Culicinae;Culiseta;Culiseta(Culiseta)	Diptera	Culicidae	Culiseta	Culiseta(Culiseta)	annulata	(Schrank, 1776)
urn:lsid:faunaeur.org:taxname:135015	Culiseta bergrothi (Edwards, 1921)			species	Culicidae;Culicinae;Culiseta;Culiseta(Culiseta)	Diptera	Culicidae	Culiseta	Culiseta(Culiseta)	bergrothi	(Edwards, 1921)
urn:lsid:faunaeur.org:taxname:135017	Culiseta subochrea (Edwards, 1921)			species	Culicidae;Culicinae;Culiseta;Culiseta(Culiseta)	Diptera	Culicidae	Culiseta	Culiseta(Culiseta)	subochrea	(Edwards, 1921)
	Dahliana Reinert, Harbach & Kitching, 2006			genus	Culicidae;Culicinae	Diptera	Culicidae	Dahliana			Reinert, Harbach & Kitching, 2006
urn:lsid:faunaeur.org:taxname:134916	Dahliana geniculata (Olivier, 1791)			species	Culicidae;Culicinae;Dahliana	Diptera	Culicidae	Dahliana		geniculata	(Olivier, 1791)
urn:lsid:faunaeur.org:taxname:134912	Ochlerotatus Lynch Arribalzaga, 1881			genus	Culicidae;Culicinae	Diptera	Culicidae	Ochlerotatus			Lynch Arribalzaga, 1881
urn:lsid:faunaeur.org:taxname:134920	Ochlerotatus(Ochlerotatus) Lynch Arribalzaga, 1881			subgenus	Culicidae;Culicinae;Ochlerotatus	Diptera	Culicidae	Ochlerotatus	Ochlerotatus(Ochlerotatus)		Lynch Arribalzaga, 1881
urn:lsid:faunaeur.org:taxname:134921	Ochlerotatus annulipes (Meigen, 1830)			species	Culicidae;Culicinae;Ochlerotatus;Ochlerotatus(Ochlerotatus)	Diptera	Culicidae	Ochlerotatus	Ochlerotatus(Ochlerotatus)	annulipes	(Meigen, 1830)
urn:lsid:faunaeur.org:taxname:134925	Ochlerotatus cantans (Meigen, 1818)			species	Culicidae;Culicinae;Ochlerotatus;Ochlerotatus(Ochlerotatus)	Diptera	Culicidae	Ochlerotatus	Ochlerotatus(Ochlerotatus)	cantans	(Meigen, 1818)
urn:lsid:faunaeur.org:taxname:134926	Ochlerotatus caspius (Pallas, 1771)			species	Culicidae;Culicinae;Ochlerotatus;Ochlerotatus(Ochlerotatus)	Diptera	Culicidae	Ochlerotatus	Ochlerotatus(Ochlerotatus)	caspius	(Pallas, 1771)
urn:lsid:faunaeur.org:taxname:134927	Ochlerotatus cataphylla Dyar, 1916			species	Culicidae;Culicinae;Ochlerotatus;Ochlerotatus(Ochlerotatus)	Diptera	Culicidae	Ochlerotatus	Ochlerotatus(Ochlerotatus)	cataphylla	Dyar, 1916
urn:lsid:faunaeur.org:taxname:134929	Ochlerotatus communis (De Geer, 1776)			species	Culicidae;Culicinae;Ochlerotatus;Ochlerotatus(Ochlerotatus)	Diptera	Culicidae	Ochlerotatus	Ochlerotatus(Ochlerotatus)	communis	(De Geer, 1776)
urn:lsid:faunaeur.org:taxname:134930	Ochlerotatus cyprius Ludlow, 1920			species	Culicidae;Culicinae;Ochlerotatus;Ochlerotatus(Ochlerotatus)	Diptera	Culicidae	Ochlerotatus	Ochlerotatus(Ochlerotatus)	cyprius	Ludlow, 1920
urn:lsid:faunaeur.org:taxname:134932	Ochlerotatus diantaeus Howard, Dyar & Knab, 1912			species	Culicidae;Culicinae;Ochlerotatus;Ochlerotatus(Ochlerotatus)	Diptera	Culicidae	Ochlerotatus	Ochlerotatus(Ochlerotatus)	diantaeus	Howard, Dyar & Knab, 1912
urn:lsid:faunaeur.org:taxname:134933	Ochlerotatus dorsalis (Meigen, 1830)			species	Culicidae;Culicinae;Ochlerotatus;Ochlerotatus(Ochlerotatus)	Diptera	Culicidae	Ochlerotatus	Ochlerotatus(Ochlerotatus)	dorsalis	(Meigen, 1830)
urn:lsid:faunaeur.org:taxname:134935	Ochlerotatus euedes (Howard, Dyar & Knab, 1913)			species	Culicidae;Culicinae;Ochlerotatus;Ochlerotatus(Ochlerotatus)	Diptera	Culicidae	Ochlerotatus	Ochlerotatus(Ochlerotatus)	euedes	(Howard, Dyar & Knab, 1913)
urn:lsid:faunaeur.org:taxname:134936	Ochlerotatus excrucians (Walker, 1848)			species	Culicidae;Culicinae;Ochlerotatus;Ochlerotatus(Ochlerotatus)	Diptera	Culicidae	Ochlerotatus	Ochlerotatus(Ochlerotatus)	excrucians	(Walker, 1848)
urn:lsid:faunaeur.org:taxname:134937	Ochlerotatus flavescens (Müller, 1776)			species	Culicidae;Culicinae;Ochlerotatus;Ochlerotatus(Ochlerotatus)	Diptera	Culicidae	Ochlerotatus	Ochlerotatus(Ochlerotatus)	flavescens	(Müller, 1776)
urn:lsid:faunaeur.org:taxname:134938	Ochlerotatus hexodontus Dyar, 1919			species	Culicidae;Culicinae;Ochlerotatus;Ochlerotatus(Ochlerotatus)	Diptera	Culicidae	Ochlerotatus	Ochlerotatus(Ochlerotatus)	hexodontus	Dyar, 1919
urn:lsid:faunaeur.org:taxname:134940	Ochlerotatus impiger (Walker, 1848)			species	Culicidae;Culicinae;Ochlerotatus;Ochlerotatus(Ochlerotatus)	Diptera	Culicidae	Ochlerotatus	Ochlerotatus(Ochlerotatus)	impiger	(Walker, 1848)
urn:lsid:faunaeur.org:taxname:134941	Ochlerotatus intrudens Dyar, 1919			species	Culicidae;Culicinae;Ochlerotatus;Ochlerotatus(Ochlerotatus)	Diptera	Culicidae	Ochlerotatus	Ochlerotatus(Ochlerotatus)	intrudens	Dyar, 1919
urn:lsid:faunaeur.org:taxname:134942	Ochlerotatus leucomelas (Meigen, 1804)			species	Culicidae;Culicinae;Ochlerotatus;Ochlerotatus(Ochlerotatus)	Diptera	Culicidae	Ochlerotatus	Ochlerotatus(Ochlerotatus)	leucomelas	(Meigen, 1804)
urn:lsid:faunaeur.org:taxname:134945	Ochlerotatus nigrinus (Eckstein, 1918)			species	Culicidae;Culicinae;Ochlerotatus;Ochlerotatus(Ochlerotatus)	Diptera	Culicidae	Ochlerotatus	Ochlerotatus(Ochlerotatus)	nigrinus	(Eckstein, 1918)
urn:lsid:faunaeur.org:taxname:134946	Ochlerotatus nigripes (Zetterstedt, 1838)			species	Culicidae;Culicinae;Ochlerotatus;Ochlerotatus(Ochlerotatus)	Diptera	Culicidae	Ochlerotatus	Ochlerotatus(Ochlerotatus)	nigripes	(Zetterstedt, 1838)
urn:lsid:faunaeur.org:taxname:134948	Ochlerotatus pionips Dyar, 1919			species	Culicidae;Culicinae;Ochlerotatus;Ochlerotatus(Ochlerotatus)	Diptera	Culicidae	Ochlerotatus	Ochlerotatus(Ochlerotatus)	pionips	Dyar, 1919
urn:lsid:faunaeur.org:taxname:134950	Ochlerotatus pullatus (Coquillett, 1904)			species	Culicidae;Culicinae;Ochlerotatus;Ochlerotatus(Ochlerotatus)	Diptera	Culicidae	Ochlerotatus	Ochlerotatus(Ochlerotatus)	pullatus	(Coquillett, 1904)
urn:lsid:faunaeur.org:taxname:134951	Ochlerotatus punctodes Dyar, 1922			species	Culicidae;Culicinae;Ochlerotatus;Ochlerotatus(Ochlerotatus)	Diptera	Culicidae	Ochlerotatus	Ochlerotatus(Ochlerotatus)	punctodes	Dyar, 1922
urn:lsid:faunaeur.org:taxname:134952	Ochlerotatus punctor (Kirby, 1837)			species	Culicidae;Culicinae;Ochlerotatus;Ochlerotatus(Ochlerotatus)	Diptera	Culicidae	Ochlerotatus	Ochlerotatus(Ochlerotatus)	punctor	(Kirby, 1837)
urn:lsid:faunaeur.org:taxname:134953	Ochlerotatus riparius Dyar & Knab, 1907			species	Culicidae;Culicinae;Ochlerotatus;Ochlerotatus(Ochlerotatus)	Diptera	Culicidae	Ochlerotatus	Ochlerotatus(Ochlerotatus)	riparius	Dyar & Knab, 1907
	Ptychopteridae Osten Sacken, 1862			family		Diptera	Ptychopteridae				Osten Sacken, 1862
urn:lsid:faunaeur.org:taxname:141923	Ptychoptera Meigen, 1803			genus	Ptychopteridae	Diptera	Ptychopteridae	Ptychoptera			Meigen, 1803
urn:lsid:faunaeur.org:taxname:141933	Ptychoptera(Paraptychoptera) Tonnoir, 1919			subgenus	Ptychopteridae;Ptychoptera	Diptera	Ptychopteridae	Ptychoptera	Ptychoptera(Paraptychoptera)		Tonnoir, 1919
urn:lsid:faunaeur.org:taxname:141937	Ptychoptera lacustris Meigen, 1830			species	Ptychopteridae;Ptychoptera;Ptychoptera(Paraptychoptera)	Diptera	Ptychopteridae	Ptychoptera	Ptychoptera(Paraptychoptera)	lacustris	Meigen, 1830
urn:lsid:faunaeur.org:taxname:141940	Ptychoptera paludosa Meigen, 1804			species	Ptychopteridae;Ptychoptera;Ptychoptera(Paraptychoptera)	Diptera	Ptychopteridae	Ptychoptera	Ptychoptera(Paraptychoptera)	paludosa	Meigen, 1804
urn:lsid:faunaeur.org:taxname:141924	Ptychoptera(Ptychoptera) Meigen, 1803			subgenus	Ptychopteridae;Ptychoptera	Diptera	Ptychopteridae	Ptychoptera	Ptychoptera(Ptychoptera)		Meigen, 1803
urn:lsid:faunaeur.org:taxname:141926	Ptychoptera albimana (Fabricius, 1787)			species	Ptychopteridae;Ptychoptera;Ptychoptera(Ptychoptera)	Diptera	Ptychopteridae	Ptychoptera	Ptychoptera(Ptychoptera)	albimana	(Fabricius, 1787)
urn:lsid:faunaeur.org:taxname:141927	Ptychoptera contaminata (Linnaeus, 1758)			species	Ptychopteridae;Ptychoptera;Ptychoptera(Ptychoptera)	Diptera	Ptychopteridae	Ptychoptera	Ptychoptera(Ptychoptera)	contaminata	(Linnaeus, 1758)
urn:lsid:faunaeur.org:taxname:141928	Ptychoptera hugoi Tjeder, 1968			species	Ptychopteridae;Ptychoptera;Ptychoptera(Ptychoptera)	Diptera	Ptychopteridae	Ptychoptera	Ptychoptera(Ptychoptera)	hugoi	Tjeder, 1968
urn:lsid:faunaeur.org:taxname:141929	Ptychoptera minuta Tonnoir, 1919			species	Ptychopteridae;Ptychoptera;Ptychoptera(Ptychoptera)	Diptera	Ptychopteridae	Ptychoptera	Ptychoptera(Ptychoptera)	minuta	Tonnoir, 1919
urn:lsid:faunaeur.org:taxname:141932	Ptychoptera scutellaris Meigen, 1818			species	Ptychopteridae;Ptychoptera;Ptychoptera(Ptychoptera)	Diptera	Ptychopteridae	Ptychoptera	Ptychoptera(Ptychoptera)	scutellaris	Meigen, 1818
	Psychodidae Newman, 1834			family		Diptera	Psychodidae				Newman, 1834
	Psychodinae Newman, 1834			subfamily	Psychodidae	Diptera	Psychodidae				Newman, 1834
	Pericomaini Enderlein, 1935			tribe	Psychodidae;Psychodinae	Diptera	Psychodidae				Enderlein, 1935
urn:lsid:faunaeur.org:taxname:141362	Berdeniella Vaillant, 1976			genus	Psychodidae;Psychodinae;Pericomaini	Diptera	Psychodidae	Berdeniella			Vaillant, 1976
urn:lsid:faunaeur.org:taxname:141458	Berdeniella freyi (Berdén, 1954)			species	Psychodidae;Psychodinae;Pericomaini;Berdeniella	Diptera	Psychodidae	Berdeniella		freyi	(Berdén, 1954)
urn:lsid:faunaeur.org:taxname:141240	Clytocerus Eaton, 1904			genus	Psychodidae;Psychodinae;Pericomaini	Diptera	Psychodidae	Clytocerus			Eaton, 1904
urn:lsid:faunaeur.org:taxname:141242	Clytocerus(Boreoclytocerus) Duckhouse, 1978			subgenus	Psychodidae;Psychodinae;Pericomaini;Clytocerus	Diptera	Psychodidae	Clytocerus	Clytocerus(Boreoclytocerus)		Duckhouse, 1978
urn:lsid:faunaeur.org:taxname:141249	Clytocerus ocellaris (Meigen, 1818)			species	Psychodidae;Psychodinae;Pericomaini;Clytocerus;Clytocerus(Boreoclytocerus)	Diptera	Psychodidae	Clytocerus	Clytocerus(Boreoclytocerus)	ocellaris	(Meigen, 1818)
urn:lsid:faunaeur.org:taxname:141254	Clytocerus rivosus (Tonnoir, 1919)			species	Psychodidae;Psychodinae;Pericomaini;Clytocerus;Clytocerus(Boreoclytocerus)	Diptera	Psychodidae	Clytocerus	Clytocerus(Boreoclytocerus)	rivosus	(Tonnoir, 1919)
urn:lsid:faunaeur.org:taxname:141257	Clytocerus tetracorniculatus Wagner, 1977			species	Psychodidae;Psychodinae;Pericomaini;Clytocerus;Clytocerus(Boreoclytocerus)	Diptera	Psychodidae	Clytocerus	Clytocerus(Boreoclytocerus)	tetracorniculatus	Wagner, 1977
urn:lsid:faunaeur.org:taxname:141405	Parabazarella Vaillant, 1983			genus	Psychodidae;Psychodinae;Pericomaini	Diptera	Psychodidae	Parabazarella			Vaillant, 1983
urn:lsid:faunaeur.org:taxname:141408	Parabazarella subneglecta (Tonnoir, 1922)			species	Psychodidae;Psychodinae;Pericomaini;Parabazarella	Diptera	Psychodidae	Parabazarella		subneglecta	(Tonnoir, 1922)
urn:lsid:faunaeur.org:taxname:141245	Pericoma Walker, 1856			genus	Psychodidae;Psychodinae;Pericomaini	Diptera	Psychodidae	Pericoma			Walker, 1856
urn:lsid:faunaeur.org:taxname:141264	Pericoma(Pachypericoma) Vaillant, 1978			subgenus	Psychodidae;Psychodinae;Pericomaini;Pericoma	Diptera	Psychodidae	Pericoma	Pericoma(Pachypericoma)		Vaillant, 1978
urn:lsid:faunaeur.org:taxname:141265	Pericoma blandula Eaton, 1893			species	Psychodidae;Psychodinae;Pericomaini;Pericoma;Pericoma(Pachypericoma)	Diptera	Psychodidae	Pericoma	Pericoma(Pachypericoma)	blandula	Eaton, 1893
urn:lsid:faunaeur.org:taxname:141267	Pericoma nielseni Kvifte, 2010			species	Psychodidae;Psychodinae;Pericomaini;Pericoma;Pericoma(Pachypericoma)	Diptera	Psychodidae	Pericoma	Pericoma(Pachypericoma)	nielseni	Kvifte, 2010
urn:lsid:faunaeur.org:taxname:141269	Pericoma(Pericoma) Walker, 1856			subgenus	Psychodidae;Psychodinae;Pericomaini;Pericoma	Diptera	Psychodidae	Pericoma	Pericoma(Pericoma)		Walker, 1856
urn:lsid:faunaeur.org:taxname:141314	Pericoma rivularis Berdén, 1954			species	Psychodidae;Psychodinae;Pericomaini;Pericoma;Pericoma(Pericoma)	Diptera	Psychodidae	Pericoma	Pericoma(Pericoma)	rivularis	Berdén, 1954
urn:lsid:faunaeur.org:taxname:141329	Pneumia Enderlein, 1935			genus	Psychodidae;Psychodinae;Pericomaini	Diptera	Psychodidae	Pneumia			Enderlein, 1935
urn:lsid:faunaeur.org:taxname:141333	Pneumia borealis (Berdén, 1954)			species	Psychodidae;Psychodinae;Pericomaini;Pneumia	Diptera	Psychodidae	Pneumia		borealis	(Berdén, 1954)
urn:lsid:faunaeur.org:taxname:141334	Pneumia bucegica Vaillant, 1981			species	Psychodidae;Psychodinae;Pericomaini;Pneumia	Diptera	Psychodidae	Pneumia		bucegica	Vaillant, 1981
urn:lsid:faunaeur.org:taxname:141354	Pneumia mutua (Eaton, 1893)			species	Psychodidae;Psychodinae;Pericomaini;Pneumia	Diptera	Psychodidae	Pneumia		mutua	(Eaton, 1893)
urn:lsid:faunaeur.org:taxname:141356	Pneumia nubila (Meigen, 1818)		doubtful occurence	species	Psychodidae;Psychodinae;Pericomaini;Pneumia	Diptera	Psychodidae	Pneumia		nubila	(Meigen, 1818)
urn:lsid:faunaeur.org:taxname:141358	Pneumia palustris (Meigen, 1818)		doubtful occurence	species	Psychodidae;Psychodinae;Pericomaini;Pneumia	Diptera	Psychodidae	Pneumia		palustris	(Meigen, 1818)
urn:lsid:faunaeur.org:taxname:141359	Pneumia pilularia Tonnoir, 1940			species	Psychodidae;Psychodinae;Pericomaini;Pneumia	Diptera	Psychodidae	Pneumia		pilularia	Tonnoir, 1940
urn:lsid:faunaeur.org:taxname:141364	Pneumia stammeri (Jung, 1954)			species	Psychodidae;Psychodinae;Pericomaini;Pneumia	Diptera	Psychodidae	Pneumia		stammeri	(Jung, 1954)
urn:lsid:faunaeur.org:taxname:141371	Pneumia trivialis (Eaton, 1893)			species	Psychodidae;Psychodinae;Pericomaini;Pneumia	Diptera	Psychodidae	Pneumia		trivialis	(Eaton, 1893)
	Pneumia ussurica (Wagner, 1994)			species	Psychodidae;Psychodinae;Pericomaini;Pneumia	Diptera	Psychodidae	Pneumia		ussurica	(Wagner, 1994)
urn:lsid:faunaeur.org:taxname:141373	Ulomyia Walker, 1856			genus	Psychodidae;Psychodinae;Pericomaini	Diptera	Psychodidae	Ulomyia			Walker, 1856
urn:lsid:faunaeur.org:taxname:141381	Ulomyia cognata (Eaton, 1893)			species	Psychodidae;Psychodinae;Pericomaini;Ulomyia	Diptera	Psychodidae	Ulomyia		cognata	(Eaton, 1893)
urn:lsid:faunaeur.org:taxname:141382	Ulomyia fuliginosa (Meigen, 1804)			species	Psychodidae;Psychodinae;Pericomaini;Ulomyia	Diptera	Psychodidae	Ulomyia		fuliginosa	(Meigen, 1804)
	Psychodini Newman, 1834			tribe	Psychodidae;Psychodinae	Diptera	Psychodidae				Newman, 1834
urn:lsid:faunaeur.org:taxname:141653	Philosepedon Eaton, 1904			genus	Psychodidae;Psychodinae;Psychodini	Diptera	Psychodidae	Philosepedon			Eaton, 1904
urn:lsid:faunaeur.org:taxname:141655	Philosepedon balkanicus Krek, 1970			species	Psychodidae;Psychodinae;Psychodini;Philosepedon	Diptera	Psychodidae	Philosepedon		balkanicus	Krek, 1970
urn:lsid:faunaeur.org:taxname:141658	Philosepedon humeralis (Meigen, 1818)			species	Psychodidae;Psychodinae;Psychodini;Philosepedon	Diptera	Psychodidae	Philosepedon		humeralis	(Meigen, 1818)
urn:lsid:faunaeur.org:taxname:141669	Philosepedon soljani Krek, 1971			species	Psychodidae;Psychodinae;Psychodini;Philosepedon	Diptera	Psychodidae	Philosepedon		soljani	Krek, 1971
urn:lsid:faunaeur.org:taxname:141248	Psychoda Latreille, 1796			genus	Psychodidae;Psychodinae;Psychodini	Diptera	Psychodidae	Psychoda			Latreille, 1796
urn:lsid:faunaeur.org:taxname:141534	Psychoda albipennis Zetterstedt, 1850			species	Psychodidae;Psychodinae;Psychodini;Psychoda	Diptera	Psychodidae	Psychoda		albipennis	Zetterstedt, 1850
urn:lsid:faunaeur.org:taxname:141526	Psychoda alternata Say, 1824			species	Psychodidae;Psychodinae;Psychodini;Psychoda	Diptera	Psychodidae	Psychoda		alternata	Say, 1824
urn:lsid:faunaeur.org:taxname:141538	Psychoda brevicornis Tonnoir, 1940			species	Psychodidae;Psychodinae;Psychodini;Psychoda	Diptera	Psychodidae	Psychoda		brevicornis	Tonnoir, 1940
urn:lsid:faunaeur.org:taxname:141539	Psychoda buxtoni Withers, 1988			species	Psychodidae;Psychodinae;Psychodini;Psychoda	Diptera	Psychodidae	Psychoda		buxtoni	Withers, 1988
urn:lsid:faunaeur.org:taxname:141541	Psychoda cinerea Banks, 1894			species	Psychodidae;Psychodinae;Psychodini;Psychoda	Diptera	Psychodidae	Psychoda		cinerea	Banks, 1894
urn:lsid:faunaeur.org:taxname:141545	Psychoda crassipenis Tonnoir, 1940			species	Psychodidae;Psychodinae;Psychodini;Psychoda	Diptera	Psychodidae	Psychoda		crassipenis	Tonnoir, 1940
	Psychoda cultella Salmela, Kvifte & More, 2012			species	Psychodidae;Psychodinae;Psychodini;Psychoda	Diptera	Psychodidae	Psychoda		cultella	Salmela, Kvifte & More, 2012
urn:lsid:faunaeur.org:taxname:141547	Psychoda erminea Eaton, 1898			species	Psychodidae;Psychodinae;Psychodini;Psychoda	Diptera	Psychodidae	Psychoda		erminea	Eaton, 1898
urn:lsid:faunaeur.org:taxname:141550	Psychoda gemina (Eaton, 1904)			species	Psychodidae;Psychodinae;Psychodini;Psychoda	Diptera	Psychodidae	Psychoda		gemina	(Eaton, 1904)
urn:lsid:faunaeur.org:taxname:141551	Psychoda grisescens Tonnoir, 1922			species	Psychodidae;Psychodinae;Psychodini;Psychoda	Diptera	Psychodidae	Psychoda		grisescens	Tonnoir, 1922
	Psychoda itoco Tokunaga & Komyo, 1955			species	Psychodidae;Psychodinae;Psychodini;Psychoda	Diptera	Psychodidae	Psychoda		itoco	Tokunaga & Komyo, 1955
urn:lsid:faunaeur.org:taxname:141531	Psychoda lativentris Berdén, 1952			species	Psychodidae;Psychodinae;Psychodini;Psychoda	Diptera	Psychodidae	Psychoda		lativentris	Berdén, 1952
urn:lsid:faunaeur.org:taxname:141553	Psychoda lobata Tonnoir, 1940			species	Psychodidae;Psychodinae;Psychodini;Psychoda	Diptera	Psychodidae	Psychoda		lobata	Tonnoir, 1940
urn:lsid:faunaeur.org:taxname:141556	Psychoda minuta Banks, 1894			species	Psychodidae;Psychodinae;Psychodini;Psychoda	Diptera	Psychodidae	Psychoda		minuta	Banks, 1894
urn:lsid:faunaeur.org:taxname:141561	Psychoda phalaenoides Linnaeus, 1758			species	Psychodidae;Psychodinae;Psychodini;Psychoda	Diptera	Psychodidae	Psychoda		phalaenoides	Linnaeus, 1758
urn:lsid:faunaeur.org:taxname:141566	Psychoda satchelli Quate, 1955			species	Psychodidae;Psychodinae;Psychodini;Psychoda	Diptera	Psychodidae	Psychoda		satchelli	Quate, 1955
urn:lsid:faunaeur.org:taxname:141568	Psychoda setigera Tonnoir, 1922			species	Psychodidae;Psychodinae;Psychodini;Psychoda	Diptera	Psychodidae	Psychoda		setigera	Tonnoir, 1922
urn:lsid:faunaeur.org:taxname:141571	Psychoda trinodulosa Tonnoir, 1922			species	Psychodidae;Psychodinae;Psychodini;Psychoda	Diptera	Psychodidae	Psychoda		trinodulosa	Tonnoir, 1922
urn:lsid:faunaeur.org:taxname:141572	Psychoda uniformata Haseman, 1907			species	Psychodidae;Psychodinae;Psychodini;Psychoda	Diptera	Psychodidae	Psychoda		uniformata	Haseman, 1907
urn:lsid:faunaeur.org:taxname:141542	Threticus Eaton, 1904			genus	Psychodidae;Psychodinae;Psychodini	Diptera	Psychodidae	Threticus			Eaton, 1904
	Threticus tridactilis (Kincaid, 1899)			species	Psychodidae;Psychodinae;Psychodini;Threticus	Diptera	Psychodidae	Threticus		tridactilis	(Kincaid, 1899)
urn:lsid:faunaeur.org:taxname:141594	Trichopsychoda Tonnoir, 1922			genus	Psychodidae;Psychodinae;Psychodini	Diptera	Psychodidae	Trichopsychoda			Tonnoir, 1922
urn:lsid:faunaeur.org:taxname:141595	Trichopsychoda hirtella (Tonnoir, 1919)			species	Psychodidae;Psychodinae;Psychodini;Trichopsychoda	Diptera	Psychodidae	Trichopsychoda		hirtella	(Tonnoir, 1919)
	Maruinini Enderlein, 1937			tribe	Psychodidae;Psychodinae	Diptera	Psychodidae				Enderlein, 1937
urn:lsid:faunaeur.org:taxname:141514	Lobulosa Szabo, 1960			genus	Psychodidae;Psychodinae;Maruinini	Diptera	Psychodidae	Lobulosa			Szabo, 1960
urn:lsid:faunaeur.org:taxname:141515	Lobulosa pollex (Berdén, 1954)			species	Psychodidae;Psychodinae;Maruinini;Lobulosa	Diptera	Psychodidae	Lobulosa		pollex	(Berdén, 1954)
urn:lsid:faunaeur.org:taxname:141500	Tonnoiriella Vaillant, 1971			genus	Psychodidae;Psychodinae;Maruinini	Diptera	Psychodidae	Tonnoiriella			Vaillant, 1971
urn:lsid:faunaeur.org:taxname:141508	Tonnoiriella nigricauda (Tonnoir, 1919)			species	Psychodidae;Psychodinae;Maruinini;Tonnoiriella	Diptera	Psychodidae	Tonnoiriella		nigricauda	(Tonnoir, 1919)
	Mormiini Enderlein, 1937			tribe	Psychodidae;Psychodinae	Diptera	Psychodidae				Enderlein, 1937
urn:lsid:faunaeur.org:taxname:141686	Mormia Enderlein, 1935			genus	Psychodidae;Psychodinae;Mormiini	Diptera	Psychodidae	Mormia			Enderlein, 1935
urn:lsid:faunaeur.org:taxname:141745	Mormia niesiolowskii Wagner, 1985			species	Psychodidae;Psychodinae;Mormiini;Mormia	Diptera	Psychodidae	Mormia		niesiolowskii	Wagner, 1985
urn:lsid:faunaeur.org:taxname:141715	Mormia strobli (Je\v{z			species	Psychodidae;Psychodinae;Mormiini;Mormia	Diptera	Psychodidae	Mormia		strobli	(Je\v{z
	Paramormiini Enderlein, 1937			tribe	Psychodidae;Psychodinae	Diptera	Psychodidae				Enderlein, 1937
	Parajungiella Vaillant, 1972			genus	Psychodidae;Psychodinae;Paramormiini	Diptera	Psychodidae	Parajungiella			Vaillant, 1972
urn:lsid:faunaeur.org:taxname:141808	Parajungiella consors (Eaton, 1893)			species	Psychodidae;Psychodinae;Paramormiini;Parajungiella	Diptera	Psychodidae	Parajungiella		consors	(Eaton, 1893)
urn:lsid:faunaeur.org:taxname:141777	Parajungiella ellisi (Withers, 1987)			species	Psychodidae;Psychodinae;Paramormiini;Parajungiella	Diptera	Psychodidae	Parajungiella		ellisi	(Withers, 1987)
urn:lsid:faunaeur.org:taxname:141814	Parajungiella pseudolongicornis Wagner, 1975			species	Psychodidae;Psychodinae;Paramormiini;Parajungiella	Diptera	Psychodidae	Parajungiella		pseudolongicornis	Wagner, 1975
	Lepiseodina Enderlein, 1937			genus	Psychodidae;Psychodinae;Paramormiini	Diptera	Psychodidae	Lepiseodina			Enderlein, 1937
urn:lsid:faunaeur.org:taxname:141832	Lepiseodina rothschildi (Eaton, 1912)			species	Psychodidae;Psychodinae;Paramormiini;Lepiseodina	Diptera	Psychodidae	Lepiseodina		rothschildi	(Eaton, 1912)
urn:lsid:faunaeur.org:taxname:141590	Panimerus Eaton, 1913			genus	Psychodidae;Psychodinae;Paramormiini	Diptera	Psychodidae	Panimerus			Eaton, 1913
	Panimerus(Panimerus) Eaton, 1913			subgenus	Psychodidae;Psychodinae;Paramormiini;Panimerus	Diptera	Psychodidae	Panimerus	Panimerus(Panimerus)		Eaton, 1913
urn:lsid:faunaeur.org:taxname:141692	Panimerus albomaculatus (Wahlgren, 1904)			species	Psychodidae;Psychodinae;Paramormiini;Panimerus;Panimerus(Panimerus)	Diptera	Psychodidae	Panimerus	Panimerus(Panimerus)	albomaculatus	(Wahlgren, 1904)
urn:lsid:faunaeur.org:taxname:141702	Panimerus notabilis (Eaton, 1893)			species	Psychodidae;Psychodinae;Paramormiini;Panimerus;Panimerus(Panimerus)	Diptera	Psychodidae	Panimerus	Panimerus(Panimerus)	notabilis	(Eaton, 1893)
	Panimerus(Psycmera) Je\v{z			subgenus	Psychodidae;Psychodinae;Paramormiini;Panimerus	Diptera	Psychodidae	Panimerus	Panimerus(Psycmera)		Je\v{z
urn:lsid:faunaeur.org:taxname:141690	Panimerus albifacies (Tonnoir, 1919)			species	Psychodidae;Psychodinae;Paramormiini;Panimerus;Panimerus(Psycmera)	Diptera	Psychodidae	Panimerus	Panimerus(Psycmera)	albifacies	(Tonnoir, 1919)
urn:lsid:faunaeur.org:taxname:141698	Panimerus intellegus (Jung, 1956)			species	Psychodidae;Psychodinae;Paramormiini;Panimerus;Panimerus(Psycmera)	Diptera	Psychodidae	Panimerus	Panimerus(Psycmera)	intellegus	(Jung, 1956)
	Panimerus przhiboroi Wagner, 2005			species	Psychodidae;Psychodinae;Paramormiini;Panimerus;Panimerus(Psycmera)	Diptera	Psychodidae	Panimerus	Panimerus(Psycmera)	przhiboroi	Wagner, 2005
urn:lsid:faunaeur.org:taxname:141674	Paramormia Enderlein, 1935			genus	Psychodidae;Psychodinae;Paramormiini	Diptera	Psychodidae	Paramormia			Enderlein, 1935
urn:lsid:faunaeur.org:taxname:141682	Paramormia polyscoidea (Krek, 1970)			species	Psychodidae;Psychodinae;Paramormiini;Paramormia	Diptera	Psychodidae	Paramormia		polyscoidea	(Krek, 1970)
urn:lsid:faunaeur.org:taxname:141683	Paramormia ustulata (Walker, 1856)			species	Psychodidae;Psychodinae;Paramormiini;Paramormia	Diptera	Psychodidae	Paramormia		ustulata	(Walker, 1856)
urn:lsid:faunaeur.org:taxname:141670	Peripsychoda Enderlein, 1935			genus	Psychodidae;Psychodinae;Paramormiini	Diptera	Psychodidae	Peripsychoda			Enderlein, 1935
urn:lsid:faunaeur.org:taxname:141671	Peripsychoda auriculata (Curtis, 1839)			species	Psychodidae;Psychodinae;Paramormiini;Peripsychoda	Diptera	Psychodidae	Peripsychoda		auriculata	(Curtis, 1839)
urn:lsid:faunaeur.org:taxname:141672	Peripsychoda fusca (Macquart, 1826)			species	Psychodidae;Psychodinae;Paramormiini;Peripsychoda	Diptera	Psychodidae	Peripsychoda		fusca	(Macquart, 1826)
urn:lsid:faunaeur.org:taxname:141604	Telmatoscopus Eaton, 1904			genus	Psychodidae;Psychodinae;Paramormiini	Diptera	Psychodidae	Telmatoscopus			Eaton, 1904
urn:lsid:faunaeur.org:taxname:141609	Telmatoscopus advena (Eaton, 1893)			species	Psychodidae;Psychodinae;Paramormiini;Telmatoscopus	Diptera	Psychodidae	Telmatoscopus		advena	(Eaton, 1893)
urn:lsid:faunaeur.org:taxname:141636	Telmatoscopus similis Tonnoir, 1922			species	Psychodidae;Psychodinae;Paramormiini;Telmatoscopus	Diptera	Psychodidae	Telmatoscopus		similis	Tonnoir, 1922
	Sycoracinae Rondani, 1856			subfamily	Psychodidae	Diptera	Psychodidae				Rondani, 1856
urn:lsid:faunaeur.org:taxname:141845	Sycorax Haliday in Curtis, 1839			genus	Psychodidae;Sycoracinae	Diptera	Psychodidae	Sycorax			Haliday in Curtis, 1839
urn:lsid:faunaeur.org:taxname:141851	Sycorax silacea Haliday in Curtis, 1839			species	Psychodidae;Sycoracinae;Sycorax	Diptera	Psychodidae	Sycorax		silacea	Haliday in Curtis, 1839
	Bibionidae Fleming, 1821			family		Diptera	Bibionidae				Fleming, 1821
	Bibioninae Fleming, 1821			subfamily	Bibionidae	Diptera	Bibionidae				Fleming, 1821
urn:lsid:faunaeur.org:taxname:63337	Bibio Geoffroy, 1762			genus	Bibionidae;Bibioninae	Diptera	Bibionidae	Bibio			Geoffroy, 1762
urn:lsid:faunaeur.org:taxname:413273	Bibio brunnipes (Fabricius, 1794)			species	Bibionidae;Bibioninae;Bibio	Diptera	Bibionidae	Bibio		brunnipes	(Fabricius, 1794)
urn:lsid:faunaeur.org:taxname:413282	Bibio clavipes Meigen, 1818			species	Bibionidae;Bibioninae;Bibio	Diptera	Bibionidae	Bibio		clavipes	Meigen, 1818
urn:lsid:faunaeur.org:taxname:413291	Bibio ferruginatus (Linnaeus, 1767)			species	Bibionidae;Bibioninae;Bibio	Diptera	Bibionidae	Bibio		ferruginatus	(Linnaeus, 1767)
urn:lsid:faunaeur.org:taxname:413294	Bibio fulvicollis Gimmerthal, 1842			species	Bibionidae;Bibioninae;Bibio	Diptera	Bibionidae	Bibio		fulvicollis	Gimmerthal, 1842
urn:lsid:faunaeur.org:taxname:413305	Bibio johannis (Linnaeus, 1767)			species	Bibionidae;Bibioninae;Bibio	Diptera	Bibionidae	Bibio		johannis	(Linnaeus, 1767)
urn:lsid:faunaeur.org:taxname:413316	Bibio lautaretensis Villeneuve, 1925			species	Bibionidae;Bibioninae;Bibio	Diptera	Bibionidae	Bibio		lautaretensis	Villeneuve, 1925
urn:lsid:faunaeur.org:taxname:413320	Bibio longipes Loew, 1864			species	Bibionidae;Bibioninae;Bibio	Diptera	Bibionidae	Bibio		longipes	Loew, 1864
urn:lsid:faunaeur.org:taxname:413323	Bibio marci (Linnaeus, 1758)			species	Bibionidae;Bibioninae;Bibio	Diptera	Bibionidae	Bibio		marci	(Linnaeus, 1758)
urn:lsid:faunaeur.org:taxname:413327	Bibio nigriventris Haliday, 1833			species	Bibionidae;Bibioninae;Bibio	Diptera	Bibionidae	Bibio		nigriventris	Haliday, 1833
urn:lsid:faunaeur.org:taxname:413331	Bibio pomonae (Fabricius, 1775)			species	Bibionidae;Bibioninae;Bibio	Diptera	Bibionidae	Bibio		pomonae	(Fabricius, 1775)
urn:lsid:faunaeur.org:taxname:413336	Bibio rufipes (Zetterstedt, 1838)			species	Bibionidae;Bibioninae;Bibio	Diptera	Bibionidae	Bibio		rufipes	(Zetterstedt, 1838)
urn:lsid:faunaeur.org:taxname:413341	Bibio siebkei Mik, 1887			species	Bibionidae;Bibioninae;Bibio	Diptera	Bibionidae	Bibio		siebkei	Mik, 1887
urn:lsid:faunaeur.org:taxname:413346	Bibio varipes Meigen, 1830			species	Bibionidae;Bibioninae;Bibio	Diptera	Bibionidae	Bibio		varipes	Meigen, 1830
urn:lsid:faunaeur.org:taxname:413353	Dilophus Meigen, 1803			genus	Bibionidae;Bibioninae	Diptera	Bibionidae	Dilophus			Meigen, 1803
urn:lsid:faunaeur.org:taxname:413360	Dilophus borealis Skartveit, 1993			species	Bibionidae;Bibioninae;Dilophus	Diptera	Bibionidae	Dilophus		borealis	Skartveit, 1993
urn:lsid:faunaeur.org:taxname:413361	Dilophus febrilis (Linnaeus, 1758)			species	Bibionidae;Bibioninae;Dilophus	Diptera	Bibionidae	Dilophus		febrilis	(Linnaeus, 1758)
urn:lsid:faunaeur.org:taxname:413367	Dilophus femoratus Meigen, 1804			species	Bibionidae;Bibioninae;Dilophus	Diptera	Bibionidae	Dilophus		femoratus	Meigen, 1804
	Pleciinae Fleming, 1821			subfamily	Bibionidae	Diptera	Bibionidae				Fleming, 1821
urn:lsid:faunaeur.org:taxname:413384	Penthetria Meigen, 1803			genus	Bibionidae;Pleciinae	Diptera	Bibionidae	Penthetria			Meigen, 1803
urn:lsid:faunaeur.org:taxname:413386	Penthetria funebris Meigen, 1804			species	Bibionidae;Pleciinae;Penthetria	Diptera	Bibionidae	Penthetria		funebris	Meigen, 1804
	Anisopodidae Knab, 1912			family		Diptera	Anisopodidae				Knab, 1912
urn:lsid:faunaeur.org:taxname:66499	Sylvicola Harris, 1780			genus	Anisopodidae	Diptera	Anisopodidae	Sylvicola			Harris, 1780
urn:lsid:faunaeur.org:taxname:231180	Sylvicola cinctus (Fabricius, 1787)			species	Anisopodidae;Sylvicola	Diptera	Anisopodidae	Sylvicola		cinctus	(Fabricius, 1787)
urn:lsid:faunaeur.org:taxname:231181	Sylvicola fenestralis (Scopoli, 1763)			species	Anisopodidae;Sylvicola	Diptera	Anisopodidae	Sylvicola		fenestralis	(Scopoli, 1763)
urn:lsid:faunaeur.org:taxname:231182	Sylvicola fuscatoides Michelsen, 1999			species	Anisopodidae;Sylvicola	Diptera	Anisopodidae	Sylvicola		fuscatoides	Michelsen, 1999
urn:lsid:faunaeur.org:taxname:231184	Sylvicola fuscatus (Fabricius, 1775)			species	Anisopodidae;Sylvicola	Diptera	Anisopodidae	Sylvicola		fuscatus	(Fabricius, 1775)
urn:lsid:faunaeur.org:taxname:231190	Sylvicola punctatus (Fabricius, 1787)			species	Anisopodidae;Sylvicola	Diptera	Anisopodidae	Sylvicola		punctatus	(Fabricius, 1787)
urn:lsid:faunaeur.org:taxname:231191	Sylvicola stackelbergi Krivosheina & Menzel, 1998			species	Anisopodidae;Sylvicola	Diptera	Anisopodidae	Sylvicola		stackelbergi	Krivosheina & Menzel, 1998
urn:lsid:faunaeur.org:taxname:231192	Sylvicola zetterstedti (Edwards, 1923)			species	Anisopodidae;Sylvicola	Diptera	Anisopodidae	Sylvicola		zetterstedti	(Edwards, 1923)
	Scatopsidae Newman, 1834			family		Diptera	Scatopsidae				Newman, 1834
urn:lsid:faunaeur.org:taxname:193028	Aspistinae Rondani, 1840			subfamily	Scatopsidae	Diptera	Scatopsidae				Rondani, 1840
urn:lsid:faunaeur.org:taxname:193033	Arthria Kirby in Richardson, 1837			genus	Scatopsidae;Aspistinae	Diptera	Scatopsidae	Arthria			Kirby in Richardson, 1837
urn:lsid:faunaeur.org:taxname:193034	Arthria analis (Kirby in Richardson, 1837)			species	Scatopsidae;Aspistinae;Arthria	Diptera	Scatopsidae	Arthria		analis	(Kirby in Richardson, 1837)
urn:lsid:faunaeur.org:taxname:193006	Aspistes Meigen, 1818			genus	Scatopsidae;Aspistinae	Diptera	Scatopsidae	Aspistes			Meigen, 1818
urn:lsid:faunaeur.org:taxname:193029	Aspistes berolinensis Meigen, 1818			species	Scatopsidae;Aspistinae;Aspistes	Diptera	Scatopsidae	Aspistes		berolinensis	Meigen, 1818
urn:lsid:faunaeur.org:taxname:193031	Aspistes freyi Cook, 1965			species	Scatopsidae;Aspistinae;Aspistes	Diptera	Scatopsidae	Aspistes		freyi	Cook, 1965
urn:lsid:faunaeur.org:taxname:193032	Aspistes helleni Krivosheina, 2000			species	Scatopsidae;Aspistinae;Aspistes	Diptera	Scatopsidae	Aspistes		helleni	Krivosheina, 2000
urn:lsid:faunaeur.org:taxname:193022	Ectaetiinae Enderlein, 1936			subfamily	Scatopsidae	Diptera	Scatopsidae				Enderlein, 1936
urn:lsid:faunaeur.org:taxname:193023	Ectaetia Enderlein, 1912			genus	Scatopsidae;Ectaetiinae	Diptera	Scatopsidae	Ectaetia			Enderlein, 1912
urn:lsid:faunaeur.org:taxname:193025	Ectaetia clavipes (Loew, 1846)			species	Scatopsidae;Ectaetiinae;Ectaetia	Diptera	Scatopsidae	Ectaetia		clavipes	(Loew, 1846)
urn:lsid:faunaeur.org:taxname:193027	Ectaetia platyscelis (Loew, 1869)			species	Scatopsidae;Ectaetiinae;Ectaetia	Diptera	Scatopsidae	Ectaetia		platyscelis	(Loew, 1869)
urn:lsid:faunaeur.org:taxname:192988	Psectrosciarinae Cook, 1963			subfamily	Scatopsidae	Diptera	Scatopsidae				Cook, 1963
urn:lsid:faunaeur.org:taxname:192991	Anapausis Enderlein, 1912			genus	Scatopsidae;Psectrosciarinae	Diptera	Scatopsidae	Anapausis			Enderlein, 1912
urn:lsid:faunaeur.org:taxname:193002	Anapausis floricola Chandler, 1999			species	Scatopsidae;Psectrosciarinae;Anapausis	Diptera	Scatopsidae	Anapausis		floricola	Chandler, 1999
urn:lsid:faunaeur.org:taxname:193014	Anapausis rectinervis Duda, 1928			species	Scatopsidae;Psectrosciarinae;Anapausis	Diptera	Scatopsidae	Anapausis		rectinervis	Duda, 1928
urn:lsid:faunaeur.org:taxname:192865	Scatopsinae Newman, 1834			subfamily	Scatopsidae	Diptera	Scatopsidae				Newman, 1834
	Colobostematini Amorim, 1994			tribe	Scatopsidae;Scatopsinae	Diptera	Scatopsidae				Amorim, 1994
urn:lsid:faunaeur.org:taxname:192950	Colobostema Enderlein, 1926			genus	Scatopsidae;Scatopsinae;Colobostematini	Diptera	Scatopsidae	Colobostema			Enderlein, 1926
urn:lsid:faunaeur.org:taxname:192955	Colobostema infumatum (Haliday, 1833)			species	Scatopsidae;Scatopsinae;Colobostematini;Colobostema	Diptera	Scatopsidae	Colobostema		infumatum	(Haliday, 1833)
urn:lsid:faunaeur.org:taxname:192956	Colobostema nigripenne (Meigen, 1830)			species	Scatopsidae;Scatopsinae;Colobostematini;Colobostema	Diptera	Scatopsidae	Colobostema		nigripenne	(Meigen, 1830)
urn:lsid:faunaeur.org:taxname:192962	Colobostema triste (Zetterstedt, 1850)			species	Scatopsidae;Scatopsinae;Colobostematini;Colobostema	Diptera	Scatopsidae	Colobostema		triste	(Zetterstedt, 1850)
urn:lsid:faunaeur.org:taxname:192945	Efcookella Haenni, 1998			genus	Scatopsidae;Scatopsinae;Colobostematini	Diptera	Scatopsidae	Efcookella			Haenni, 1998
urn:lsid:faunaeur.org:taxname:192947	Efcookella albitarsis (Zetterstedt, 1850)			species	Scatopsidae;Scatopsinae;Colobostematini;Efcookella	Diptera	Scatopsidae	Efcookella		albitarsis	(Zetterstedt, 1850)
urn:lsid:faunaeur.org:taxname:192942	Ferneiella Cook in Freeman, 1985			genus	Scatopsidae;Scatopsinae;Colobostematini	Diptera	Scatopsidae	Ferneiella			Cook in Freeman, 1985
urn:lsid:faunaeur.org:taxname:192944	Ferneiella incompleta (Verrall, 1886)			species	Scatopsidae;Scatopsinae;Colobostematini;Ferneiella	Diptera	Scatopsidae	Ferneiella		incompleta	(Verrall, 1886)
urn:lsid:faunaeur.org:taxname:192937	Holoplagia Enderlein, 1912			genus	Scatopsidae;Scatopsinae;Colobostematini	Diptera	Scatopsidae	Holoplagia			Enderlein, 1912
urn:lsid:faunaeur.org:taxname:192938	Holoplagia bullata (Edwards, 1925)			species	Scatopsidae;Scatopsinae;Colobostematini;Holoplagia	Diptera	Scatopsidae	Holoplagia		bullata	(Edwards, 1925)
urn:lsid:faunaeur.org:taxname:192941	Holoplagia transversalis (Loew, 1846)			species	Scatopsidae;Scatopsinae;Colobostematini;Holoplagia	Diptera	Scatopsidae	Holoplagia		transversalis	(Loew, 1846)
	Rhegmoclematini Cook, 1955			tribe	Scatopsidae;Scatopsinae	Diptera	Scatopsidae				Cook, 1955
urn:lsid:faunaeur.org:taxname:192912	Rhegmoclemina Enderlein, 1936			genus	Scatopsidae;Scatopsinae;Rhegmoclematini	Diptera	Scatopsidae	Rhegmoclemina			Enderlein, 1936
urn:lsid:faunaeur.org:taxname:192915	Rhegmoclemina vaginata (Lundström, 1910)			species	Scatopsidae;Scatopsinae;Rhegmoclematini;Rhegmoclemina	Diptera	Scatopsidae	Rhegmoclemina		vaginata	(Lundström, 1910)
urn:lsid:faunaeur.org:taxname:192866	Thripomorpha Enderlein, 1905			genus	Scatopsidae;Scatopsinae;Rhegmoclematini	Diptera	Scatopsidae	Thripomorpha			Enderlein, 1905
urn:lsid:faunaeur.org:taxname:192877	Thripomorpha freyi (Cook, 1969)			species	Scatopsidae;Scatopsinae;Rhegmoclematini;Thripomorpha	Diptera	Scatopsidae	Thripomorpha		freyi	(Cook, 1969)
[truncated: 7,212 more rows]
